# Supplementary material for: Early Weaning and Milk Substitutes Affect the Gut Microbiome, Metabolomics, and Antibody Profile in Goat Kids Suffering From Diarrhea
Source: Front Microbiol. 2022 Jun 21;13:904475. doi: 10.3389/fmicb.2022.904475 (PMC9253616; doi:10.3389/fmicb.2022.904475)
Supplement: Supplementary file 1 [file Table_1.XLSX]

## Sheet: Sheet1
Supplementary Table S1. Composition of milk substitute used in this study.
Composition	Content
Moisture, %	≤ 8.0
Crude Protein, %	≥ 20.0
Crude Fat, %	≥ 15.0
Crude Ash, %	≤ 10.0
Crude Fibre, %	≤ 4.0
Ca, %	≥ 0.4
P, %	0.5-1.8
Lysine, %	≥ 1.2
Nacl, %	0.1-0.6
Threonine, %	≥ 0.7
Leucine, %	≥ 1.5
Glutamic Acid, %	≥ 3.5
Valine, %	≥ 1.0
Vitamin A, Iu/Kg	≥ 11000
Vitamin D3, Iu/Kg	≥ 600
Vitamin E, Iu/Kg	≥ 50
Vitamin B1, Mg/Kg	≥ 7
Vitamin B2, , Mg/Kg	≥ 6.5
Fe, Mg/Kg	50-100
Cu, Mg/Kg	2-10
Mn, Mg/Kg	40-90
Zn, Mg/Kg	4-10
I, Mg/Kg	0.5-2
Co, Mg/Kg	0.1-1
Se, Mg/Kg	0.1-0.3
