# Supplementary material for: Early Weaning and Milk Substitutes Affect the Gut Microbiome, Metabolomics, and Antibody Profile in Goat Kids Suffering From Diarrhea
Source: Front Microbiol. 2022 Jun 21;13:904475. doi: 10.3389/fmicb.2022.904475 (PMC9253616; doi:10.3389/fmicb.2022.904475)
Supplement: Supplementary file 2 [file Table_2.XLSX]

## Sheet: Table S1
Supplementary Table S2. Sample sequencing data processing results statistics in HK and DK goat kids.
Sample ID	Raw Reads	Clean Reads	Effective Reads	AvgLen(bp)	GC(%)	Q20(%)	Q30(%)	Effective(%)	OUT	ACE	Chao1	Shannon
HK01	159955	159240	151107	420	53.54	99	96.03	94.47	412	433.829	436.667	4.66
HK02	159769	159047	152600	422	54.03	99.05	96.15	95.51	363	401.473	394.318	3.628
HK03	160463	159794	128323	424	52.23	98.99	95.99	79.97	390	439.231	439.459	4.431
HK04	160443	159803	146915	416	52.86	98.99	96.04	91.57	404	431.482	437.115	5.876
HK05	159714	159033	144455	421	53.18	98.98	95.99	90.45	398	429.049	436.897	4.8298
HK06	160323	159650	136519	424	52.66	99.02	96.04	85.15	328	376.144	385.033	3.7753
HK07	159875	159198	146712	419	53.35	99.02	96.11	91.77	304	357.447	376.333	4.2488
HK08	160250	159591	141207	423	53.61	99	96.02	88.12	377	402.222	405.889	4.3218
HK09	160061	159336	151198	415	53.4	99.01	96.09	94.46	272	309.617	325.261	4.2213
HK10	160272	159570	134370	423	53.32	98.97	95.96	83.84	361	395.937	399.077	4.4639
DK01	159902	159204	149624	417	52.62	98.99	96	93.57	368	416.609	411.364	5.4468
DK02	160239	159473	150498	416	52.44	98.98	96.03	93.92	306	330.991	337.714	5.1508
DK03	159789	159048	152154	413	53.24	98.99	96.06	95.22	263	328.644	343	3.4005
DK04	159898	159220	155675	421	54.35	99.05	96.19	97.36	230	292.992	309.565	2.2311
DK05	160020	159260	129391	428	51.85	98.94	95.79	80.86	259	296.37	290.935	3.5608
DK06	159757	159020	150309	425	52.71	98.93	95.82	94.09	259	302.85	299.529	3.8274
DK07	160648	159946	147871	421	51.23	98.96	95.91	92.05	330	361.889	364.44	4.4966
DK08	159326	158711	148624	416	53.17	99.02	96.14	93.28	338	367.006	366.12	6.0194
DK09	159736	159043	151634	415	52.29	98.99	96.04	94.93	380	419.655	425.536	5.6281
DK10	159973	159265	152780	423	53.4	98.97	95.95	95.5	303	348.56	350.357	4.0404
Sample ID is the name of the Sample. Raw Reads refers to the number of original Reads obtained by sequencing. Clean Reads refers to the number of high-quality Reads obtained after quality control of the original sequence. Effective Reads is the Effective sequence number of Clean Reads filtered by splicing (double-ended) length and chimera; AvgLen (bp) is the average sequence length of samples. GC…
