# Supplementary material for: Early Weaning and Milk Substitutes Affect the Gut Microbiome, Metabolomics, and Antibody Profile in Goat Kids Suffering From Diarrhea
Source: Front Microbiol. 2022 Jun 21;13:904475. doi: 10.3389/fmicb.2022.904475 (PMC9253616; doi:10.3389/fmicb.2022.904475)
Supplement: Supplementary file 3 [file Table_3.XLSX]

## Sheet: Sheet1
Supplementary Table S3. Changes in the relative quantity of bacteria in the different classifications.
		HK(Mean)	HK(Sd)	DK(Mean)	DK(Sd)	P-value
phylum	Firmicutes	0.392459	0.203489	0.597619	0.15484	0.0155644
	Cyanobacteria	0.000826953	0.00085304	0.00158011	0.000812187	0.04125
class	Bacilli	0.0525457	0.0642637	0.213068	0.154395	0.00515896
	Negativicutes	0.0143961	0.023016	0.00283163	0.00418398	0.0342937
order	Cellvibrionales	7.63552e-05	6.85374e-05	0.000249506	7.91384e-05	0.00115205
	Lactobacillales	0.0351478	0.0611716	0.211177	0.155388	0.00115205
	Desulfuromonadales	0.000657867	0.000388206	6.81956e-07	2.15653e-06	0.0031971
	Rhodobacterales	0.0017836	0.000866664	0.00328657	0.0012284	0.00407199
	Vibrionales	0.0004318	0.000104022	0.000726205	0.000222692	0.00515896
	Pseudomonadales	0.13145	0.179342	0.0588868	0.182152	0.00815097
	Alteromonadales	0.000230253	9.63334e-05	0.000140326	5.10809e-05	0.0155644
	Bacillales	0.0171617	0.0306943	0.00188146	0.00485016	0.0233422
	Caulobacterales	0.000582439	0.00175519	6.61458e-05	0.000185403	0.0283655
	Selenomonadales	0.0143961	0.023016	0.00283163	0.00418398	0.0342937
family	Leuconostocaceae	5.37072e-05	4.95562e-05	0.00794368	0.0106227	0.000157052
	Paenibacillaceae	0.000664272	0.00113288	2.30217e-06	5.20105e-06	0.000506541
	Halieaceae	7.63552e-05	6.85374e-05	0.000249506	7.91384e-05	0.00115205
	Arcobacteraceae	0.000124631	7.30351e-05	0	0	0.00249691
	Geobacteraceae	0.000657867	0.000388206	6.81956e-07	2.15653e-06	0.0031971
	Rhodobacteraceae	0.0017836	0.000866664	0.00328657	0.0012284	0.00407199
	Planococcaceae	0.0157224	0.0303639	0.000122044	0.000202558	0.00515896
	Pseudomonadaceae	0.000423737	0.000565984	0.000113663	0.000331197	0.00515896
	Vibrionaceae	0.0004318	0.000104022	0.000726205	0.000222692	0.00515896
	Moraxellaceae	0.131026	0.179006	0.0587731	0.181821	0.0126111
	Rhizobiaceae	0.000225962	0.000491433	5.80209e-05	0.000127797	0.0126111
	Pseudoalteromonadaceae	0.000172574	8.47772e-05	6.95895e-05	3.31851e-05	0.0191099
	Acidaminococcaceae	0.0136652	0.0231686	0.00219127	0.00393441	0.0233422
	Lactobacillaceae	0.0296488	0.0550851	0.148048	0.146142	0.0233422
	Caulobacteraceae	0.000582439	0.00175519	6.61458e-05	0.000185403	0.0283655
	Streptococcaceae	0.00278893	0.00384085	0.0383542	0.0570451	0.0283655
	Prevotellaceae	0.00338542	0.0103921	0.000639958	0.00199435	0.04125
genues	Weissella	5.37072e-05	4.95562e-05	0.00794368	0.0106227	0.000157052
	Paenibacillus	0.000664272	0.00113288	2.30217e-06	5.20105e-06	0.000506541
	Halocynthiibacter	0.000947056	0.000397452	0.00227933	0.00101282	0.000880743
	Ruegeria	0.000343109	0.000120269	0.000596907	0.000126025	0.000880743
	Lysinibacillus	0.0112629	0.0224078	3.50723e-05	5.79166e-05	0.00115205
	Solibacillus	0.00345635	0.00702468	3.66641e-05	0.000100681	0.00115205
	uncultured_bacterium_f_Halieaceae	7.63552e-05	6.85374e-05	0.000249506	7.91384e-05	0.00115205
	Arcobacter	0.000124631	7.30351e-05	0	0	0.00249691
	Paracoccus	0.000155192	0.000195217	9.48903e-05	0.000267361	0.00249691
	uncultured_bacterium_f_Burkholderiaceae	0.000191527	0.000109819	1.25222e-05	8.74788e-06	0.00249691
	Geobacter	0.000657867	0.000388206	6.81956e-07	2.15653e-06	0.0031971
	uncultured_bacterium_f_Flavobacteriaceae	0.000814938	0.000326837	0.00129652	0.000213112	0.00407199
	Pseudomonas	0.000423737	0.000565984	0.000113663	0.000331197	0.00515896
	Vibrio	0.0004318	0.000104022	0.000726205	0.000222692	0.00515896
	Comamonas	0.00348583	0.00991728	0.000701838	0.00214825	0.0065017
	Erysipelotrichaceae_UCG-009	0.000255452	0.000680536	1.44353e-06	4.56485e-06	0.0065017
	uncultured_bacterium_f_Prevotellaceae	0.00158141	0.00485543	2.78778e-06	6.76789e-06	0.0065017
	Acinetobacter	0.114867	0.156576	0.0255979	0.077953	0.00815097
	Myroides	0.00145289	0.00449851	0.000330786	0.0010275	0.00815097
	Pseudochrobactrum	0.000225962	0.000491433	5.80209e-05	0.000127797	0.0126111
	Intestinimonas	0.00046052	0.000565458	0.000106678	0.00019076	0.0191099
	Prevotellaceae_NK3B31_group	0.0018015	0.00553758	4.87362e-06	1.14519e-05	0.0191099
	Pseudoalteromonas	0.000172574	8.47772e-05	6.95895e-05	3.31851e-05	0.0191099
	Lachnospiraceae_NK3A20_group	0.000181419	0.000276659	3.96575e-05	0.000111029	0.0233422
	Lactobacillus	0.0296488	0.0550851	0.148048	0.146142	0.0233422
	Phascolarctobacterium	0.0136652	0.0231686	0.00219127	0.00393441	0.0233422
	Brevundimonas	0.000582439	0.00175519	6.61458e-05	0.000185403	0.0283655
	Streptococcus	0.00278893	0.00384085	0.0383542	0.0570451	0.0283655
	Dielma	2.70337e-05	6.89904e-05	0.00115352	0.00241973	0.0342937
	[Eubacterium]_hallii_group	0.000546018	0.000502406	0.000471712	0.00090139	0.0342937
	uncultured_bacterium_f_Erysipelotrichaceae	0.000520641	0.00161775	7.93943e-06	2.51067e-05	0.0376353
	Ruminiclostridium_5	0.000399848	0.00116197	0.000595879	0.000596931	0.04125
	Flavobacterium	0.00191688	0.00517869	3.70071e-05	8.5963e-05	0.0451546
	[Acetivibrio]_ethanolgignens_group	0.000957439	0.0021501	2.90633e-05	3.54368e-05	0.0451546
	Gram-negative_bacterium_cTPY-13	0.000652697	0.00204218	1.3839e-06	2.91789e-06	0.0493662
	Ruminococcaceae_UCG-010	0.000666556	0.00159046	0.000428289	0.00133607	0.0493662
	Rummeliibacillus	0.000289302	0.000815001	3.30075e-05	9.46827e-05	0.0493662
species	uncultured_bacterium_g_Weissella	5.2843e-05	4.74456e-05	0.00775963	0.0103899	0.000157052
	uncultured_bacterium_g_Paenibacillus	0.000664272	0.00113288	2.30217e-06	5.20105e-06	0.000506541
	Thalassobius_sp	0.000947056	0.000397452	0.00227933	0.00101282	0.000880743
	uncultured_bacterium_g_Ruegeria	0.000343109	0.000120269	0.000596907	0.000126025	0.000880743
	uncultured_bacterium_f_Halieaceae	7.63552e-05	6.85374e-05	0.000249506	7.91384e-05	0.00115205
	uncultured_bacterium_g_Lysinibacillus	0.0112629	0.0224078	3.50723e-05	5.79166e-05	0.00115205
	uncultured_bacterium_g_Solibacillus	0.00345635	0.00702468	3.66641e-05	0.000100681	0.00115205
	uncultured_bacterium_f_Burkholderiaceae	0.000191527	0.000109819	1.25222e-05	8.74788e-06	0.00249691
	uncultured_bacterium_g_Arcobacter	0.000124631	7.30351e-05	0	0	0.00249691
	uncultured_bacterium_g_Paracoccus	0.000155192	0.000195217	9.48903e-05	0.000267361	0.00249691
	Weissella_viridescens	8.64215e-07	2.73289e-06	0.000184053	0.000234013	0.0031971
	uncultured_bacterium_g_Geobacter	0.000657867	0.000388206	6.81956e-07	2.15653e-06	0.0031971
	uncultured_bacterium_f_Flavobacteriaceae	0.000814938	0.000326837	0.00129652	0.000213112	0.00407199
	uncultured_bacterium_g_Pseudomonas	0.000423737	0.000565984	0.000113663	0.000331197	0.00515896
	uncultured_bacterium_g_Vibrio	0.0004318	0.000104022	0.000726205	0.000222692	0.00515896
	uncultured_bacterium_f_Prevotellaceae	0.00158141	0.00485543	2.78778e-06	6.76789e-06	0.0065017
	uncultured_bacterium_g_Comamonas	0.00348583	0.00991728	0.000701838	0.00214825	0.0065017
	uncultured_bacterium_g_Erysipelotrichaceae_UCG-009	0.000255452	0.000680536	1.44353e-06	4.56485e-06	0.0065017
	uncultured_bacterium_g_Acinetobacter	0.114867	0.156576	0.0255979	0.077953	0.00815097
	Lactobacillus_mucosae	2.50452e-05	1.77029e-05	0.0037158	0.00802575	0.0101652
	uncultured_bacterium_g_Prevotellaceae_NK3B31_group	0.00153844	0.00471412	4.19166e-06	1.10685e-05	0.0126111
	uncultured_bacterium_g_Pseudochrobactrum	0.000225962	0.000491433	5.80209e-05	0.000127797	0.0126111
	Myroides_guanonis	0.000804424	0.00249735	0.000145248	0.000448787	0.0191099
	uncultured_bacterium_g_Intestinimonas	0.00046052	0.000565458	0.000106678	0.00019076	0.0191099
	uncultured_bacterium_g_Pseudoalteromonas	0.000172574	8.47772e-05	6.95895e-05	3.31851e-05	0.0191099
	uncultured_bacterium_g_Lachnospiraceae_NK3A20_group	0.000181419	0.000276659	3.96575e-05	0.000111029	0.0233422
	uncultured_bacterium_g_Lactobacillus	0.0295294	0.0549296	0.142575	0.142628	0.0233422
	uncultured_bacterium_g_Brevundimonas	0.000582439	0.00175519	6.61458e-05	0.000185403	0.0283655
	uncultured_bacterium_g_Streptococcus	0.00278893	0.00384085	0.0383542	0.0570451	0.0283655
	uncultured_bacterium_g_Empedobacter	0.000277138	0.000517706	1.83259e-05	5.79515e-05	0.031209
	Myroides_sp	0.000440594	0.00135418	0.000115736	0.000361021	0.0342937
	uncultured_bacterium_g_Dielma	2.70337e-05	6.89904e-05	0.00115352	0.00241973	0.0342937
	uncultured_bacterium_g_[Eubacterium]_hallii_group	0.000546018	0.000502406	0.000471712	0.00090139	0.0342937
	uncultured_bacterium_f_Erysipelotrichaceae	0.000520641	0.00161775	7.93943e-06	2.51067e-05	0.0376353
	uncultured_bacterium_g_Ruminiclostridium_5	0.000399848	0.00116197	0.000595879	0.000596931	0.04125
	uncultured_bacterium_g_Flavobacterium	0.00191688	0.00517869	3.70071e-05	8.5963e-05	0.0451546
	uncultured_bacterium_g_[Acetivibrio]_ethanolgignens_group	0.000957439	0.0021501	2.90633e-05	3.54368e-05	0.0451546
	Ruminococcus_sp	0.0129093	0.0235405	0.00205799	0.00396439	0.0493662
	uncultured_bacterium_g_Gram-negative_bacterium_cTPY-13	0.000652697	0.00204218	1.3839e-06	2.91789e-06	0.0493662
	uncultured_bacterium_g_Ruminococcaceae_UCG-010	0.000666556	0.00159046	0.000428289	0.00133607	0.0493662
	uncultured_bacterium_g_Rummeliibacillus	0.000289302	0.000815001	3.30075e-05	9.46827e-05	0.0493662
