# Supplementary material for: Early Weaning and Milk Substitutes Affect the Gut Microbiome, Metabolomics, and Antibody Profile in Goat Kids Suffering From Diarrhea
Source: Front Microbiol. 2022 Jun 21;13:904475. doi: 10.3389/fmicb.2022.904475 (PMC9253616; doi:10.3389/fmicb.2022.904475)
Supplement: Supplementary file 4 [file Table_4.XLSX]

## Sheet: sheet1
Supplementary Table S4. Statistical analysis of metagenomic sequencing data.
SampleID	Raw data base(bp)	Clean data base(bp)	No host clean data base(bp)	Number of Reads	GC(%)	Q20(%)	Q30(%)	Contig Number	N50(bp)
HK01	11622900770	9353983493	9336226218	31334813	47.86	97.88	94.03	197465	2717
HK02	11142739394	9270027354	9242988937	31007239	47.37	97.9	94.11	66744	11478
HK03	10851128574	8990261484	8978434633	30073008	44.71	97.27	92.71	140631	1949
HK04	11343581498	9410634386	8754183997	29444263	46.93	97.58	93.42	194399	4157
HK05	11084706218	9081466468	8579525791	28809194	45.47	97.48	93.22	118886	5204
HK06	10631644826	8926561174	8841986384	29671541	45.51	97.41	93.08	89686	2157
HK07	10321587492	8614703478	3109347804	10703550	43.34	97.63	93.81	49502	1084
HK08	10031979576	8270264764	8161620479	27440144	48.1	97.55	93.4	168307	2390
HK09	10016123278	8270688682	8225714545	27698929	45.31	97.89	93.99	38933	27535
HK10	10352875804	8449866281	8413400676	28236642	46.98	97.73	93.78	126839	3842
DK01	11584096964	9792644458	9025377954	30246288	45.71	98.3	94.99	121328	6565
DK02	11045908050	9314602337	8826658441	29581285	41.76	98.31	94.98	99972	6753
DK03	10218008036	8984749175	3194515850	10851340	43.23	97.6	93.96	35404	2490
DK04	9891889980	8262841105	2907005317	10058841	43.41	97.1	92.84	28679	747
DK05	10243084906	8302256830	8300504117	27857491	42.98	97.83	93.93	71458	1793
DK06	10574204396	9101094734	9027065001	30468414	41.86	96.44	91.23	30584	19664
DK07	10343416510	8482127075	8055916019	27237293	44.29	97.86	93.95	97479	8131
DK08	10086836320	8351045581	7935570748	26725041	47.58	97.78	93.87	103564	13080
DK09	10218202964	8464116416	7143854616	24060895	44.66	97.6	93.48	233611	1611
DK10	10379787308	8694904969	2592054993	8890063	43.29	96.9	92.54	30763	1739
