# Supplementary material for: Early Weaning and Milk Substitutes Affect the Gut Microbiome, Metabolomics, and Antibody Profile in Goat Kids Suffering From Diarrhea
Source: Front Microbiol. 2022 Jun 21;13:904475. doi: 10.3389/fmicb.2022.904475 (PMC9253616; doi:10.3389/fmicb.2022.904475)
Supplement: Supplementary file 5 [file Table_5.XLSX]

## Sheet: Sheet1
Supplementary Table S5. The KEGG pathways and their related functional genes at the third level.
KEGG pathway level 1	KEGG pathway level 2	KEGG pathway level 3	KEGG pathway id	HK Relative Abundance	DK Relative Abundance
Metabolism	Amino acid metabolism	Arginine biosynthesis	ko00220	0.00362421	0.00285924
Metabolism	Amino acid metabolism	Alanine, aspartate and glutamate metabolism	ko00250	0.00686184	0.00587218
Metabolism	Amino acid metabolism	Glycine, serine and threonine metabolism	ko00260	0.00628182	0.00545336
Metabolism	Amino acid metabolism	Cysteine and methionine metabolism	ko00270	0.00663675	0.00578027
Metabolism	Amino acid metabolism	Valine, leucine and isoleucine degradation	ko00280	0.00251246	0.00158379
Metabolism	Amino acid metabolism	Valine, leucine and isoleucine biosynthesis	ko00290	0.00310335	0.00210395
Metabolism	Amino acid metabolism	Lysine biosynthesis	ko00300	0.00369821	0.00352413
Metabolism	Amino acid metabolism	Lysine degradation	ko00310	0.00166926	0.000977902
Metabolism	Amino acid metabolism	Arginine and proline metabolism	ko00330	0.00285307	0.00206076
Metabolism	Amino acid metabolism	Histidine metabolism	ko00340	0.00233912	0.00182677
Metabolism	Amino acid metabolism	Tyrosine metabolism	ko00350	0.00173995	0.0011764
Metabolism	Amino acid metabolism	Phenylalanine metabolism	ko00360	0.00278532	0.00156272
Metabolism	Amino acid metabolism	Tryptophan metabolism	ko00380	0.00153101	0.000783192
Metabolism	Amino acid metabolism	Phenylalanine, tyrosine and tryptophan biosynthesis	ko00400	0.00410448	0.00316558
Metabolism	Biosynthesis of other secondary metabolites	Monobactam biosynthesis	ko00261	0.0016139	0.00138813
Metabolism	Biosynthesis of other secondary metabolites	Penicillin and cephalosporin biosynthesis	ko00311	2.34786e-05	1.20695e-05
Metabolism	Biosynthesis of other secondary metabolites	Carbapenem biosynthesis	ko00332	0.000417488	0.000320437
Metabolism	Biosynthesis of other secondary metabolites	Novobiocin biosynthesis	ko00401	0.000817889	0.000603608
Metabolism	Biosynthesis of other secondary metabolites	Streptomycin biosynthesis	ko00521	0.00184447	0.00154212
Metabolism	Biosynthesis of other secondary metabolites	Neomycin, kanamycin and gentamicin biosynthesis	ko00524	3.91366e-05	4.24082e-05
Metabolism	Biosynthesis of other secondary metabolites	Acarbose and validamycin biosynthesis	ko00525	0.000605398	0.000418155
Metabolism	Carbohydrate metabolism	Glycolysis / Gluconeogenesis	ko00010	0.00800705	0.0074893
Metabolism	Carbohydrate metabolism	Citrate cycle (TCA cycle)	ko00020	0.00483739	0.00365967
Metabolism	Carbohydrate metabolism	Pentose phosphate pathway	ko00030	0.0052635	0.00476354
Metabolism	Carbohydrate metabolism	Pentose and glucuronate interconversions	ko00040	0.00282686	0.00210174
Metabolism	Carbohydrate metabolism	Fructose and mannose metabolism	ko00051	0.00492785	0.00405418
Metabolism	Carbohydrate metabolism	Galactose metabolism	ko00052	0.00551328	0.0051379
Metabolism	Carbohydrate metabolism	Ascorbate and aldarate metabolism	ko00053	0.00103696	0.000610886
Metabolism	Carbohydrate metabolism	Starch and sucrose metabolism	ko00500	0.00576184	0.0055597
Metabolism	Carbohydrate metabolism	Amino sugar and nucleotide sugar metabolism	ko00520	0.00866189	0.00775781
Metabolism	Carbohydrate metabolism	Inositol phosphate metabolism	ko00562	0.000790242	0.000541602
Metabolism	Carbohydrate metabolism	Pyruvate metabolism	ko00620	0.00835428	0.00698525
Metabolism	Carbohydrate metabolism	Glyoxylate and dicarboxylate metabolism	ko00630	0.00589428	0.00406574
Metabolism	Carbohydrate metabolism	Propanoate metabolism	ko00640	0.0052587	0.00402131
Metabolism	Carbohydrate metabolism	Butanoate metabolism	ko00650	0.00474039	0.00353643
Metabolism	Carbohydrate metabolism	C5-Branched dibasic acid metabolism	ko00660	0.00168353	0.0011433
Metabolism	Energy metabolism	Oxidative phosphorylation	ko00190	0.00766336	0.00576376
Metabolism	Energy metabolism	Photosynthesis	ko00195	7.90224e-06	8.43848e-06
Metabolism	Energy metabolism	Methane metabolism	ko00680	0.00572144	0.00500212
Metabolism	Energy metabolism	Carbon fixation in photosynthetic organisms	ko00710	8.42404e-06	1.18656e-05
Metabolism	Energy metabolism	Carbon fixation pathways in prokaryotes	ko00720	6.504e-05	7.55559e-05
Metabolism	Energy metabolism	Nitrogen metabolism	ko00910	0.00299997	0.00210457
Metabolism	Energy metabolism	Sulfur metabolism	ko00920	0.00353535	0.00199897
Metabolism	Global and overview maps	Metabolic pathways	ko01100	0.121127	0.0998602
Metabolism	Global and overview maps	Biosynthesis of secondary metabolites	ko01110	0.0519353	0.0424551
Metabolism	Global and overview maps	Microbial metabolism in diverse environments	ko01120	0.0348206	0.0268997
Metabolism	Global and overview maps	Biosynthesis of antibiotics	ko01130	0.0383936	0.0320338
Metabolism	Global and overview maps	Carbon metabolism	ko01200	0.0197962	0.016669
Metabolism	Global and overview maps	2-Oxocarboxylic acid metabolism	ko01210	0.00579375	0.0042638
Metabolism	Global and overview maps	Fatty acid metabolism	ko01212	0.00399633	0.00324581
Metabolism	Global and overview maps	Degradation of aromatic compounds	ko01220	0.00229676	0.00114942
Metabolism	Global and overview maps	Biosynthesis of amino acids	ko01230	0.0257776	0.0218374
Metabolism	Glycan biosynthesis and metabolism	N-Glycan biosynthesis	ko00510	1.11557e-05	1.16411e-06
Metabolism	Glycan biosynthesis and metabolism	Other glycan degradation	ko00511	0.00179381	0.00179516
Metabolism	Glycan biosynthesis and metabolism	Various types of N-glycan biosynthesis	ko00513	6.99339e-06	5.228e-08
Metabolism	Glycan biosynthesis and metabolism	Other types of O-glycan biosynthesis	ko00514	8.33924e-06	1.10989e-06
Metabolism	Glycan biosynthesis and metabolism	Glycosaminoglycan degradation	ko00531	1.69582e-06	2.54429e-06
Metabolism	Glycan biosynthesis and metabolism	Lipopolysaccharide biosynthesis	ko00540	0.00291374	0.00149266
Metabolism	Glycan biosynthesis and metabolism	Peptidoglycan biosynthesis	ko00550	0.00523846	0.0048012
Metabolism	Glycan biosynthesis and metabolism	Glycosylphosphatidylinositol (GPI)-anchor biosynthesis	ko00563	6.66567e-06	2.99286e-07
Metabolism	Lipid metabolism	Fatty acid biosynthesis	ko00061	0.0029046	0.00275608
Metabolism	Lipid metabolism	Fatty acid degradation	ko00071	0.00209555	0.00126318
Metabolism	Lipid metabolism	Synthesis and degradation of ketone bodies	ko00072	0.000445548	0.000281968
Metabolism	Lipid metabolism	Steroid biosynthesis	ko00100	1.3406e-05	1.50757e-06
Metabolism	Lipid metabolism	Secondary bile acid biosynthesis	ko00121	0.000119346	0.000163797
Metabolism	Lipid metabolism	Glycerolipid metabolism	ko00561	0.00231068	0.0022463
Metabolism	Lipid metabolism	Glycerophospholipid metabolism	ko00564	0.00398731	0.00323482
Metabolism	Lipid metabolism	Ether lipid metabolism	ko00565	0.000157932	8.04403e-05
Metabolism	Lipid metabolism	Arachidonic acid metabolism	ko00590	0.000259512	0.000123262
Metabolism	Lipid metabolism	Linoleic acid metabolism	ko00591	8.72597e-05	2.8344e-05
Metabolism	Lipid metabolism	alpha-Linolenic acid metabolism	ko00592	0.0002724	0.000103968
Metabolism	Lipid metabolism	Sphingolipid metabolism	ko00600	0.00107532	0.00113002
Metabolism	Lipid metabolism	Biosynthesis of unsaturated fatty acids	ko01040	0.0011552	0.00075241
Metabolism	Metabolism of cofactors and vitamins	Ubiquinone and other terpenoid-quinone biosynthesis	ko00130	0.00161355	0.000828039
Metabolism	Metabolism of cofactors and vitamins	One carbon pool by folate	ko00670	0.00330645	0.00301034
Metabolism	Metabolism of cofactors and vitamins	Thiamine metabolism	ko00730	0.00245119	0.00216409
Metabolism	Metabolism of cofactors and vitamins	Riboflavin metabolism	ko00740	0.00122006	0.00087934
Metabolism	Metabolism of cofactors and vitamins	Vitamin B6 metabolism	ko00750	0.00127404	0.000985939
Metabolism	Metabolism of cofactors and vitamins	Nicotinate and nicotinamide metabolism	ko00760	0.00338649	0.00287651
Metabolism	Metabolism of cofactors and vitamins	Pantothenate and CoA biosynthesis	ko00770	0.00368569	0.00278756
Metabolism	Metabolism of cofactors and vitamins	Biotin metabolism	ko00780	0.00235484	0.00186564
Metabolism	Metabolism of cofactors and vitamins	Lipoic acid metabolism	ko00785	0.000310504	0.000191346
Metabolism	Metabolism of cofactors and vitamins	Folate biosynthesis	ko00790	0.00274624	0.00209925
Metabolism	Metabolism of cofactors and vitamins	Porphyrin and chlorophyll metabolism	ko00860	0.00372313	0.00273397
Metabolism	Metabolism of other amino acids	beta-Alanine metabolism	ko00410	0.00132726	0.000748999
Metabolism	Metabolism of other amino acids	Taurine and hypotaurine metabolism	ko00430	0.00093935	0.000875468
Metabolism	Metabolism of other amino acids	Phosphonate and phosphinate metabolism	ko00440	0.000630526	0.0003737
Metabolism	Metabolism of other amino acids	Selenocompound metabolism	ko00450	0.00241122	0.00194533
Metabolism	Metabolism of other amino acids	Cyanoamino acid metabolism	ko00460	0.00132723	0.00123272
Metabolism	Metabolism of other amino acids	D-Glutamine and D-glutamate metabolism	ko00471	0.000991223	0.000862213
Metabolism	Metabolism of other amino acids	D-Arginine and D-ornithine metabolism	ko00472	1.84191e-05	8.05013e-06
Metabolism	Metabolism of other amino acids	D-Alanine metabolism	ko00473	0.000754264	0.000682169
Metabolism	Metabolism of other amino acids	Glutathione metabolism	ko00480	0.0020364	0.00135504
Metabolism	Metabolism of terpenoids and polyketides	Geraniol degradation	ko00281	0.000587616	0.000227709
Metabolism	Metabolism of terpenoids and polyketides	Polyketide sugar unit biosynthesis	ko00523	0.000991856	0.000801759
Metabolism	Metabolism of terpenoids and polyketides	Terpenoid backbone biosynthesis	ko00900	0.00290258	0.00247592
Metabolism	Metabolism of terpenoids and polyketides	Limonene and pinene degradation	ko00903	0.000432199	0.000207304
Metabolism	Metabolism of terpenoids and polyketides	Carotenoid biosynthesis	ko00906	1.61206e-05	1.67248e-05
Metabolism	Metabolism of terpenoids and polyketides	Sesquiterpenoid and triterpenoid biosynthesis	ko00909	8.64257e-06	1.06282e-06
Metabolism	Metabolism of terpenoids and polyketides	Biosynthesis of siderophore group nonribosomal peptides	ko01053	0.000355892	0.000107053
Metabolism	Metabolism of terpenoids and polyketides	Nonribosomal peptide structures	ko01054	5.77717e-05	8.21638e-05
Metabolism	Metabolism of terpenoids and polyketides	Biosynthesis of vancomycin group antibiotics	ko01055	2.12319e-05	6.56043e-06
Metabolism	Nucleotide metabolism	Purine metabolism	ko00230	0.0159156	0.0147314
Metabolism	Nucleotide metabolism	Pyrimidine metabolism	ko00240	0.0129977	0.0124335
Genetic Information Processing	Translation	Aminoacyl-tRNA biosynthesis	ko00970	0.00787928	0.0073115
Metabolism	Xenobiotics biodegradation and metabolism	Chlorocyclohexane and chlorobenzene degradation	ko00361	0.000343823	0.000142423
Metabolism	Xenobiotics biodegradation and metabolism	Benzoate degradation	ko00362	0.00238327	0.00111732
Metabolism	Xenobiotics biodegradation and metabolism	Fluorobenzoate degradation	ko00364	0.000403665	0.000166647
Metabolism	Xenobiotics biodegradation and metabolism	Dioxin degradation	ko00621	0.00040069	0.000137774
Metabolism	Xenobiotics biodegradation and metabolism	Xylene degradation	ko00622	0.000614163	0.000231834
Metabolism	Xenobiotics biodegradation and metabolism	Toluene degradation	ko00623	0.000300253	0.000120204
Metabolism	Xenobiotics biodegradation and metabolism	Polycyclic aromatic hydrocarbon degradation	ko00624	6.36019e-05	1.03847e-05
Metabolism	Xenobiotics biodegradation and metabolism	Chloroalkane and chloroalkene degradation	ko00625	0.000577765	0.00049409
Metabolism	Xenobiotics biodegradation and metabolism	Naphthalene degradation	ko00626	0.000421917	0.000313399
Metabolism	Xenobiotics biodegradation and metabolism	Aminobenzoate degradation	ko00627	0.000518251	0.000263061
Metabolism	Xenobiotics biodegradation and metabolism	Nitrotoluene degradation	ko00633	0.000409684	0.000234487
Metabolism	Xenobiotics biodegradation and metabolism	Styrene degradation	ko00643	0.000168796	0.000109504
Metabolism	Xenobiotics biodegradation and metabolism	Atrazine degradation	ko00791	2.91296e-05	2.19706e-05
Metabolism	Xenobiotics biodegradation and metabolism	Caprolactam degradation	ko00930	0.000409545	0.000153186
Metabolism	Xenobiotics biodegradation and metabolism	Steroid degradation	ko00984	5.11411e-06	1.95224e-06
