# Supplementary material for: Early Weaning and Milk Substitutes Affect the Gut Microbiome, Metabolomics, and Antibody Profile in Goat Kids Suffering From Diarrhea
Source: Front Microbiol. 2022 Jun 21;13:904475. doi: 10.3389/fmicb.2022.904475 (PMC9253616; doi:10.3389/fmicb.2022.904475)
Supplement: Supplementary file 7 [file Table_7.XLSX]

## Sheet: CAZy.Family.relabundance
Supplementary Table S7. The result of different CAZy families in early-weaned and artificially reared goat kids suffering from diarrhea and in healthy goat kids reared by their mothers.
CAZy family	p value	activity	DK mean	DK Standard Error of Mean	CN mean	CN Standard Error of Mean
GT70	0.00815097	UDP-GlcA: β-glucuronosyltransferase (EC 2.4.1.17)	0	0	1.05585e-06	4.29454e-07
AA1	0.0283655	Laccase / p-diphenol:oxygen oxidoreductase / ferroxidase (EC 1.10.3.2); ; ferroxidase (EC 1.10.3.-); Laccase-like multicopper oxidase (EC 1.10.3.-)	4.23696e-06	4.16008e-06	5.37692e-06	2.82835e-06
GT12	0.04125	[N-acetylneuraminyl]-galactosylglucosylceramide N-acetylgalactosaminyltransferase (EC 2.4.1.92).	8.25619e-06	3.17062e-06	2.35801e-05	6.4339e-06
GT44	0.0126111	UDP-Glc: α-glucosyltransferase (EC 2.4.1.-); UDP-GlcNAc: α-N-acetylglucosaminyltransferase (EC 2.4.1.-).	1.23058e-05	3.2663e-06	6.54623e-05	2.4302e-05
GH114	0.0191099	endo-α-1,4-polygalactosaminidase (EC 3.2.1.109)	1.57539e-05	3.71472e-06	4.84481e-05	1.01757e-05
AA2	0.0126111	manganese peroxidase (EC 1.11.1.13); versatile peroxidase (EC 1.11.1.16); lignin peroxidase (EC 1.11.1.14); peroxidase (EC 1.11.1.-)	1.91829e-05	4.94908e-06	7.23823e-05	1.94526e-05
GH102	0.00815097	peptidoglycan lytic transglycosylase (EC 3.2.1.-)	1.99626e-05	4.41658e-06	5.26862e-05	1.01711e-05
GT56	0.0493662	TDP-Fuc4NAc: lipid II Fuc4NAc transferase (EC 2.4.1.-)	2.0689e-05	4.61562e-06	5.66031e-05	1.22928e-05
CBM36	0.0155644	Modules of approx. 120-130 residues displaying structural similarities to CBM6 modules. The only CBM36 currently characterised, that from Paenbacillus polymyxa xylanase 43A, shows calcium-dependent binding of xylans and xylooligosaccharides. X-ray crystallography shows that there is a direct interaction between calcium and ligand.	2.10416e-05	5.20833e-06	4.93028e-05	8.18241e-06
AA7	0.0101652	glucooligosaccharide oxidase (EC 1.1.3.-); chitooligosaccharide oxidase (EC 1.1.3.-)	3.05093e-05	5.90066e-06	8.09643e-05	1.52962e-05
GH15	0.0493662	glucoamylase (EC 3.2.1.3); glucodextranase (EC 3.2.1.70); α,α-trehalase (EC 3.2.1.28); dextran dextrinase (EC 2.4.1.2)	3.75083e-05	6.55052e-06	6.70728e-05	1.08626e-05
GH37	0.0101652	α,α-trehalase (EC 3.2.1.28).	3.75278e-05	7.72559e-06	0.000103341	1.92988e-05
CBM41	0.0065017	Modules of approx. 100 residues found in primarily in bacterial pullulanases. The N-terminal module from Thermotoga maritima Pul13 has been shown to bind to the α-glucans amylose, amylopectin, pullulan, and oligosaccharide fragments derived from these polysaccharides (Lammerts van Bueren et al. (2004) Biochemistry 43:15633-42) (PMID: 15581376).	4.64229e-05	1.51143e-05	1.12574e-05	4.97857e-06
AA4	0.0342937	vanillyl-alcohol oxidase (EC 1.1.3.38)	4.66274e-05	2.34392e-05	0.000116093	2.48413e-05
CE11	0.0233422	UDP-3-0-acyl N-acetylglucosamine deacetylase (EC 3.5.1.-).	7.00657e-05	1.23927e-05	0.0001465	2.45987e-05
GH103	0.0493662	peptidoglycan lytic transglycosylase (EC 3.2.1.-)	8.25049e-05	6.6324e-05	0.000149013	5.07759e-05
GT83	0.0155644	undecaprenyl phosphate-α-L-Ara4N: 4-amino-4-deoxy-β-L-arabinosyltransferase (EC 2.4.2.43); dodecaprenyl phosphate-β-galacturonic acid: lipopolysaccharide core α-galacturonosyl transferase (EC 2.4.1.-)	8.43129e-05	1.22901e-05	0.000160608	2.16776e-05
CE14	0.0101652	N-acetyl-1-D-myo-inosityl-2-amino-2-deoxy-α-D-glucopyranoside deacetylase (EC 3.5.1.89); diacetylchitobiose deacetylase (EC 3.5.1.-); mycothiol S-conjugate amidase (EC 3.5.1.-)	9.84309e-05	1.47552e-05	0.000158695	1.73173e-05
GT9	0.0342937	lipopolysaccharide N-acetylglucosaminyltransferase (EC 2.4.1.56); heptosyltransferase (EC 2.4.-.-).	0.000138215	2.16951e-05	0.000295857	5.18589e-05
GH23	0.0342937	lysozyme type G (EC 3.2.1.17); peptidoglycan lyase (EC 4.2.2.n1) also known in the literature as peptidoglycan lytic transglycosylase; chitinase (EC 3.2.1.14)	0.000545529	9.38108e-05	0.000938732	0.00011291
CE1	0.00515896	acetyl xylan esterase (EC 3.1.1.72); cinnamoyl esterase (EC 3.1.1.-); feruloyl esterase (EC 3.1.1.73); carboxylesterase (EC 3.1.1.1); S-formylglutathione hydrolase (EC 3.1.2.12); diacylglycerol O-acyltransferase (EC 2.3.1.20); trehalose 6-O-mycolyltransferase (EC 2.3.1.122)	0.000938154	0.000131782	0.0014389	0.000129366
