# Supplementary material for: Early Weaning and Milk Substitutes Affect the Gut Microbiome, Metabolomics, and Antibody Profile in Goat Kids Suffering From Diarrhea
Source: Front Microbiol. 2022 Jun 21;13:904475. doi: 10.3389/fmicb.2022.904475 (PMC9253616; doi:10.3389/fmicb.2022.904475)
Supplement: Supplementary file 8 [file Table_8.XLSX]

## Sheet: Sheet1
Supplementary Table S8. Metabolites identified in positive and negative ion mode in early-weaned and artificially reared goat kids suffering from diarrhea and in healthy goat kids reared by their mothers.
ID	m/z	rt(s)	adduct	Name	HK01	HK02	HK03	HK04	HK05	HK06	HK07	HK08	HK09	HK10	DK01	DK02	DK03	DK04	DK05	DK06	DK07	DK08	DK09	DK10
M787T144_1	786.599	144.314	(M+H)+	1,2-dioleoyl-sn-glycero-3-phosphatidylcholine	1.3811e+07	1.49452e+07	1.47792e+07	1.50712e+07	1.53686e+07	1.72443e+07	1.14734e+07	1.38643e+07	1.33252e+07	1.65559e+07	1.51099e+07	1.36601e+07	1.35992e+07	1.79676e+07	1.40666e+07	1.52563e+07	1.15999e+07	1.50032e+07	1.37027e+07	1.35279e+07
M336T49_2	336.251	48.502	(M+CH3CN+Na)+	16-Hydroxypalmitic acid	2656.37	1620.84	1064.93	3566.87	3616.44	2778.87	2394.72	3413.86	2041.86	2116.89	2376.51	748.33	1824.15	1807.01	1738.14	2658.7	1717	2320.44	2946.19	2517.15
M144T281	144.1	280.622	(M+H)+	1-Aminocyclohexanecarboxylic acid	6793.75	7216.81	6774.38	5869	8404.25	10345.7	8908.63	11615.1	11831.8	20210.5	19152.1	19562	10787.2	4299.15	10203.5	9650.58	9748.18	24544.5	30635.7	8972.63
M102T271	102.054	271.033	(M+H)+	1-Aminocyclopropanecarboxylic acid	4802.73	2335.24	4559.42	1504.56	3832.62	5788.9	4232.96	4381.83	27246.3	3487.67	3059.58	5317.86	4489.9	5139.29	4094.22	4088.34	3845.19	4747.44	1184.17	4153.75
M282T290	282.118	290.367	(M+H)+	1-Methyladenosine	40248.2	26458.4	26810.5	36107.9	38613.8	18904.3	34050.2	43796	42734.8	37092	23348	65718.2	47269.6	32116.7	17375.3	48667.4	27910.2	29123.8	59838.4	37546.8
M170T506	170.092	506.07	(M+H)+	1-Methylhistidine	1.89189e+06	595126	1.31565e+06	342243	2.43541e+06	747321	1.57141e+06	72058.6	275207	2.11732e+06	2.14646e+06	2.28637e+06	2.23032e+06	956325	1.2516e+06	338623	1.395e+06	967630	2.06928e+06	1.80215e+06
M468T200_2	468.307	199.698	(M+H)+	1-Myristoyl-sn-glycero-3-phosphocholine	1.42442e+06	1.54534e+06	2.12899e+06	1.36479e+06	753801	1.5873e+06	350921	326046	299878	1.8467e+06	525082	770525	534194	1.23393e+06	1.56495e+06	1.02792e+06	476130	531513	547482	1.6974e+06
M550T189_2	550.383	189.33	M+	1-O-(cis-9-Octadecenyl)-2-O-acetyl-sn-glycero-3-phosphocholine	113360	103422	101093	121311	104215	107908	78463.1	85037.3	101203	114154	103996	129524	125560	135710	99805.7	101052	105530	103583	98333.9	109814
M544T191_2	544.338	190.58	(M+Na)+	1-Oleoyl-sn-glycero-3-phosphocholine	2.13778e+06	2.4738e+06	1.92157e+06	2.62807e+06	2.39683e+06	1.78594e+06	2.07893e+06	1.27083e+06	1.58485e+06	2.71774e+06	1.39806e+06	1.40702e+06	1.94445e+06	1.99997e+06	1.62011e+06	1.43496e+06	1.33186e+06	1.23187e+06	1.02749e+06	1.25277e+06
M437T154_2	437.273	154.131	(M+H)+	1-Oleoyl-sn-glycerol 3-phosphate	7346.27	2542.93	4921.05	4893.45	3704.56	3566.87	17066.6	8896.4	3640.62	4398.63	2694.52	6073.85	5397.69	3480.16	4787.33	2653.89	3334.59	2579.27	3769.57	6554.34
M454T209	454.282	209.31	(M+H)+	1-Palmitoyl-2-hydroxy-sn-glycero-3-phosphoethanolamine	56057	45069.8	38542.5	71721	60565.9	112919	187686	110312	74584.3	52791.9	59886.7	102027	81016.1	51668.4	56617.8	36159.8	67942.2	43485.3	51369	119044
M560T189	560.366	188.735	(M+CH3CN+Na)+	1-Palmitoyllysophosphatidylcholine	8439.3	8002.43	8580.48	15078.5	7580.24	8592.23	5370.67	3823.32	5300.93	8675.66	3629	13847.4	7126.74	10286	5464.77	8710.36	6921.88	3350.55	7657.93	11616.7
M496T195_2	496.339	195.439	(M+H)+	1-Palmitoyl-sn-glycero-3-phosphocholine	1.47929e+07	1.42e+07	1.6736e+07	1.40096e+07	1.4777e+07	1.39544e+07	7.79706e+06	1.16466e+07	9.09685e+06	1.54053e+07	1.18802e+07	1.02185e+07	1.183e+07	1.42522e+07	1.32395e+07	9.82938e+06	1.32964e+07	1.09178e+07	9.24046e+06	1.53396e+07
M628T192	627.531	192.4	(M+H-H2O)+	1-Stearoyl-2-arachidonoyl-sn-glycerol	14851.3	138822	160874	152319	154811	133173	148509	184324	98871.6	149452	81683.3	62805	105660	113525	128683	117111	95523.5	98525.6	148840	96324.5
M524T222	524.367	221.846	(M+H)+	1-Stearoyl-2-hydroxy-sn-glycero-3-phosphocholine	30221.9	50764.4	41913.5	57552.5	53239.8	56219.9	18098.6	40977.3	26410	69754.8	15305.1	31749.1	6506.58	64378.9	40475.9	21476	3999.18	1689.56	2724.47	40238.4
M789T159	788.615	159.334	(M+H)+	1-Stearoyl-2-oleoyl-sn-glycerol 3-phosphocholine (SOPC)	889461	5.12412e+06	6.11196e+06	4.97938e+06	4.10641e+06	3.81983e+06	2.77182e+06	3.95949e+06	4.12272e+06	5.25783e+06	2.65856e+06	2.78359e+06	2.83059e+06	4.52053e+06	3.57631e+06	4.30167e+06	2.55673e+06	3.19928e+06	3.87823e+06	3.128e+06
M303T54	303.23	53.578	(M+H-H2O)+	20-Hydroxyarachidonic acid	90062.4	84064.3	163629	193536	305637	135304	30462.7	287344	65125.2	160350	170377	220192	112562	248455	165933	44713.7	329041	200958	383918	386654
M70T321	70.0648	320.502	(M+H-2H2O)+	2-Amino-2-methyl-1,3-propanediol	528315	497367	443960	358470	203254	586424	126782	164411	92294.4	347252	195223	155128	180411	531741	429867	605597	340311	209281	172498	440321
M229T109	229.08	108.822	(M+H)+	2'-Deoxyuridine	15958.1	5501.97	6871.82	4435.87	8142.49	9297.28	27096.1	12680.9	41610.8	5119.53	12339.2	12530.4	17778.5	3792.58	7727	12567.8	12360	13982.8	13207.4	7279.99
M151T324	151.095	323.988	(M+CH3COO+2H)+	2-Ethoxyethanol	318.485	625.285	486.703	4941.24	2644.6	698.616	551.816	510.727	701.718	584.362	494.18	412.509	487.945	409.224	436.787	483.846	589.932	463.009	576.639	550.25
M152T226	152.055	226.214	(M+H)+	2-Hydroxyadenine	120762	43672.1	210110	23164.6	121176	37876.8	69713	21648.3	19899	5934.55	132650	274396	340557	52337.2	36939.2	61826.5	96741.5	121084	202726	75632.3
M152T320	152.046	320.1	M+	2-Methoxybenzoic acid	2026.8	1112.3	1812.21	3071.64	2664.48	2083.55	2026.51	2506.32	2883.52	2297.87	2253.7	643.115	1690.37	2022.35	1322.04	2559.8	3165.99	432.144	1172.27	2582.93
M246T242	246.169	241.899	M+	2-Methylbutyroylcarnitine	518174	398144	420712	477212	244593	474629	615546	856156	310446	897047	480268	430160	674584	358687	345898	457835	295364	522744	345554	498844
M298T225	298.113	224.897	(M+H)+	2-Methylguanosine	10502.2	7756.05	5586.07	7338.31	7500.46	6233.65	6004.41	8501.54	5979.24	10495.6	8155.13	10100.4	2720.85	5951.46	6572.18	6194.2	5241.45	8124.57	7859.34	5936.4
M258T250	258.107	249.803	(M+H)+	2'-O-methylcytidine	2564.31	2023.97	4063.38	5031	2688.51	2490	4521.24	4996.65	2200.69	2773.35	6040.49	10753.1	3267.57	3305.72	2416.53	4620.01	2261.48	6990.93	9495.27	2209.76
M146T376	146.117	376.442	M+	(3-Carboxypropyl)trimethylammonium cation	631374	327855	709885	405074	334687	386577	340848	659696	505568	340427	465679	716841	736736	349759	621682	480155	323253	462392	549493	705675
M225T259	225.086	258.899	(M+H)+	3-Hydroxykynurenine	804.808	2041.99	2215.81	2418.67	1647.49	1433.43	1997.07	1507.59	2931.18	2613.46	2424.45	1675.09	984.332	1935.44	1924.73	1991.41	2339.5	1266.36	2024.58	1264.39
M258T223	258.107	222.839	(M+H)+	3-methylcytidine	10596.9	9929.35	6113.64	5855.38	7914.34	8952.07	6496.98	8195.29	8307.7	6353.73	6454.98	6667.24	7892.27	6432.02	5973.43	8146.98	4526	7082.3	5600.52	4946.54
M152T367	152.08	367.264	(M+H-H2O)+	3-Methylhistidine	7574.41	4096.37	5158.62	3419.31	5899.49	7326.1	3825.32	8633.94	4502.45	2868.34	2616.35	2899.13	998.937	5554.56	5376.63	3471.29	3951.83	1017.3	2297.91	4427.44
M146T282	146.08	282.186	(M+H)+	4-acetamidobutanoate	22544.8	16787.9	7490.9	26676.3	17317.7	13461.7	12196.6	15405.4	11984.8	32300.5	14527.1	16246.3	12858.5	8543.47	7229.87	9888.37	7258.12	15449.9	15002.5	9829.34
M127T325	127.049	324.819	(M+H)+	4-Imidazoleacetic acid	3482	11813	11070.3	13660.7	1895.37	1148.95	3082.44	12754.6	373.235	2093.6	3102.21	11580.4	5840.89	10972.1	2138.55	1187.39	8314.27	2894.29	819.07	2190.71
M301T54	301.214	54.4015	(M+H)+	4-Oxoretinol	11400.2	6469.63	10814.1	16952.7	20644.9	11903.5	37373	17095.6	11261	11350.4	14912.8	17900.1	16168.2	12307.5	11098.3	4321.78	22352.9	15576.1	22771.9	25938.1
M192T54	192.064	53.752	(M+H)+	5-Hydroxyindoleacetate	11618.7	28901.8	31722.1	26988.2	24248.9	20575.9	26484.9	36578.3	38160	18183.3	13664.8	24931.5	67714.6	20932.3	26327.7	9060.79	23126.2	21290	39109.4	41424
M160T237_2	160.076	236.565	(M+H-H2O)+	5-Hydroxytryptophol (5HTOL)	931328	1.44747e+06	1.45521e+06	1.34445e+06	1.06242e+06	1.2987e+06	1.4593e+06	1.33671e+06	1.7605e+06	1.24242e+06	1.83987e+06	1.57105e+06	1.14318e+06	996929	1.42943e+06	2.39669e+06	1.43115e+06	1.61242e+06	1.08577e+06	1.62645e+06
M219T410	219.096	410.317	(M+H)+	5-L-Glutamyl-L-alanine	5231.7	3579.42	2270.88	3318.51	1944.06	3476.35	2632.12	1713.66	1425.37	3317.43	1849.8	1442.96	3842.69	3898.45	3434.76	3789	802.722	757.886	1853.8	3884.97
M276T202	276.133	201.58	(M+CH3CN+H)+	5-methoxytryptophan	3459.13	8401.99	12635.8	4943.45	8701.63	8293.12	13028.5	9738.49	25117.7	7647.1	6444.24	5833.23	5032.62	3554.85	6337.73	8068.5	3595.98	5989	4798.22	4222.41
M241T303	241.007	303.172	(M+H-2H2O)+	6-Phospho-D-gluconate	4102.48	4261.54	4270.52	3273.11	3234.77	4709.16	1397.21	3566.57	1109.37	3014.04	2580.52	1689.13	2502.61	3694.35	4023.53	4123.93	2973.36	3183.06	1626.04	3196.92
M241T115	241.092	115.418	(M+H-H2O)+	Acadesine (Drug)	49533.6	13950.7	22653.4	15052.2	3991.55	24955.7	3928.26	7611.53	7352.54	16102.9	13830.1	16086.8	10014.4	27249.2	36544.9	19218.8	14632.6	15736.5	19909.8	26495.5
M204T316	204.123	315.954	(M+H)+	Acetylcarnitine	512397	802807	451112	700934	1.06951e+06	667229	1.86781e+06	1.96739e+06	560074	634418	736185	609972	1.94336e+06	566744	528341	701610	745687	768403	698578	609996
M136T160	136.06	159.967	(M+H)+	Adenine	9779.31	6454.92	6667.86	1677.79	8338.89	3285.04	5627.86	5740.34	7923.25	41783.7	5076.23	15379.4	104612	2705.24	2891.47	6240.38	8911.4	4766.4	10297.4	5193.67
M348T430	348.068	429.726	(M+H)+	Adenosine 3'-monophosphate	3019.5	2501.23	2904.59	2405.98	2148.23	2802.47	2354.77	3177.58	2700.86	3193.94	2878.43	2895.86	3409.43	2828.4	2285.02	2567.27	2839.82	1994.24	2401.43	2878.54
M269T212	269.087	212.209	(M+H)+	Allopurinol riboside	53079.7	187931	117225	21018.8	58486	102228	231680	104658	167570	61904.4	184247	232237	142582	12164.5	38791.3	176830	61858.9	197448	180969	89981.4
M265T290	265.114	289.68	(M+H)+	Alpha-N-Phenylacetyl-L-glutamine	2924.16	3392.39	4825.98	6267.04	6169.49	5432.13	2746.25	5504.98	3355.28	6237.06	5239.15	3513.74	5200.03	4224.42	5747.16	3072.56	5590.82	2979.25	3613.14	6959.21
M430T33	430.377	32.622	M+	alpha-Tocopherol (Vitamin E)	38191.4	71499.2	81363.7	179642	293555	89998.8	77897.1	139770	38625.8	266173	175755	62166.9	129366	174301	68023.1	45311.4	102484	204892	75784.6	88109.3
M245T300_2	245.148	299.907	M+	Arg-Ala	10255.4	14339.9	10872.9	12758.1	17777.1	15410.4	16920.3	14142.3	19888.7	15056	12831.9	19171.8	17244.7	10688.6	12897.5	13805.8	18426.8	13826.4	20848.9	16317.7
M286T388	286.149	387.706	(M+H-H2O)+	Arg-Glu	2075.64	3198.88	337.824	1955.85	1990.28	2539.97	2165.7	1073.91	983.945	2043.04	2145	1801.67	1645.9	3253.56	2107.84	1796.85	1565.7	1696.36	1143.79	1223.33
M255T390	255.107	389.594	(M+H-2H2O)+	Argininosuccinic acid	6382.02	4612.37	2997.47	3664.25	5404.3	6486.19	2690.41	4354.81	1695.56	5777.27	3383.42	3343.59	5417.08	5280.22	5751.4	2906.18	4091.68	2461.79	1441.56	3986.33
M118T250	118.085	249.727	(M+H)+	Betaine	48521.4	63483.3	60658.6	55610.2	66749.9	56422	55406	48937.4	71531.5	57548.6	58478.9	49889.7	53749.4	58661.3	64170.2	61128.1	65385.9	65467.3	68558.1	62783.2
M585T62	585.267	61.587	(M+H)+	Bilirubin	10301.5	17629.3	14709.9	13792.3	46580.4	28222.8	103229	104150	77514.4	11678.4	14428.4	15927.3	6957.66	10605.7	15609.8	14050.9	10457	13790.7	22283.9	11933.3
M583T203_1	583.251	202.831	(M+H)+	Biliverdin	3518.21	4796.66	4156.89	7026.97	11045.4	6599.15	11824.3	26181.6	26410.1	7356.72	3795.2	5882.23	6712.84	8054.27	4960.48	3572.64	1638.41	2297.1	3317.86	5050.29
M410T154	410.323	153.837	(M+NH4)+	Chenodeoxycholate	1293.02	38.275	1133.14	17257.1	633.595	310.481	509.287	441.977	6865.35	1036.66	4042	321.382	331.081	124.368	631.098	55.4547	47.2511	3547.49	62.4636	231.414
M373T221	373.271	221.198	(M+H-2H2O)+	Cholic acid	16487	4500.35	6919.28	162228	10497.1	10214.3	6942.33	4007.88	3816.09	1613.72	4099.46	10654	51161.6	569.058	2010.13	1203.51	871.07	3223.97	7818.79	3070.38
M104T384	104.106	383.687	M+	Choline	101184	63904.6	60509.6	108229	77867.3	80572.9	28841.7	82060.8	39861.3	125507	57275.9	72910.1	86068	118901	77110.4	48646.5	66447.1	57140.5	59396.7	94511.2
M132T237	132.079	236.642	(M+H)+	Creatine	6012.78	7421.13	8338.51	8616.81	7364.5	9188.88	8985.79	7295.65	10945.8	9136.06	10804.1	8202.03	10039.9	6345.84	7464.21	13051.8	8146.2	11217.1	6817.07	10812.6
M114T167_2	114.066	167.337	(M+H)+	Creatinine	3.82006e+06	1.50524e+06	2.07561e+06	2.43035e+06	2.80838e+06	2.21079e+06	2.96418e+06	2.39938e+06	1.55931e+06	2.79976e+06	2.49287e+06	3.76509e+06	3.36131e+06	1.72937e+06	1.99647e+06	2.0363e+06	2.59312e+06	2.43207e+06	3.00152e+06	2.41445e+06
M160T384_2	160.132	383.911	(M+CH3COO+2H)+	Cyclohexylamine	312949	66216.1	527481	268282	391641	520668	249091	229982	256721	116678	210106	886545	500438	95103.2	404433	237185	777465	229065	659493	306912
M244T235	244.091	235.088	(M+H)+	Cytidine	104636	80878.5	108810	104722	90038.9	95617.7	120242	117634	111037	97378.3	118719	101381	96048.3	89344.3	63748.9	95537.9	56192.5	120367	76435.4	102229
M112T204_2	112.049	203.815	(M+H)+	Cytosine	142421	144340	49655	92216.4	121634	138430	173269	68212.9	168551	139604	62000.7	93298.7	117649	92544	89798.7	124908	78451.4	64517.5	75955.8	69414.2
M168T249	168.064	249.499	(M+CH3CN+Na)+	D(-)-beta-hydroxy butyric acid	3863.52	2898.5	3681.37	3210.79	2935.88	3981.94	2729.11	4277.88	2169.07	3780.73	2704.45	3149.43	2781.03	5766.44	4170.07	2155.41	2323.91	2710.58	2743.46	4773.53
M316T194	316.246	193.56	M+	Decanoyl-L-carnitine	30725.6	13649.1	26827	22555.9	10791	21435.8	22589.9	39085.8	10524.2	10575.4	23758.3	13416	37597.6	18772.1	26933.3	19938	11785.9	23195.7	16247.5	17413.3
M228T204	228.096	203.614	(M+H)+	Deoxycytidine	59220	69934.9	30648.5	50046.2	69168.1	67288.7	85358.5	42891	79282.5	56927.6	34132.7	54168.4	82276.2	45386.3	41207.8	53254	40430.3	34708.2	41544.9	34268.2
M380T284	380.253	283.764	(M+H)+	D-erythro-Sphingosine-1-phosphate	13345.6	10209.4	9839.2	8972	12694.6	10173.3	10377.5	10205.8	8609.43	7760.67	9895.63	13004.2	18650.8	9504.87	8100.61	5890.48	6624.27	10460.5	9026.78	9370.14
M88T202	88.0747	202.294	(M+H-H2O)+	Diethanolamine	5732.25	10834.4	7975.79	17849.7	8924.05	14534.6	568994	11351.6	5345.54	9318.97	9801.2	24586.9	13683.9	12069.8	9998.82	5080.74	8605.1	11354.4	22487.7	6650.15
M104T298	104.07	297.838	(M+H)+	Dimethylglycine	40268	102790	79059.5	71144.7	104720	110291	117496	68661.2	111950	34117.9	121736	35668.6	151999	72585.9	108489	66631.4	13470.2	126067	47739	26405.9
M391T31	391.282	31.174	(M+H)+	Dioctyl phthalate	142904	125153	111347	183100	79684.7	113965	263327	71114.7	146991	138433	38960.3	87793.9	100756	55477	53533.1	36784.6	53873.8	36042.6	80076.5	81083.6
M203T398	203.102	398.087	(M+CH3CN+H)+	DL-2-Aminoadipic acid	14734.3	6640.44	12455.1	2748.32	4355.44	8222.75	37869.6	26284.4	57084.8	13057.9	11540.8	16451.3	10096.2	6122.72	8084.07	4468.4	4613.72	9244.75	11550.3	8016.75
M360T394	360.147	394.446	(M+NH4)+	D-Lactose	25368.6	14668.9	19919.1	18357	929.664	20019.6	6058.11	29947.5	1980.61	17828	5671.57	33615.5	8071.16	13619.4	22926.4	17851.1	21565	5312.94	28136.9	16405.2
M175T512	175.118	512.102	(M+H)+	DL-Arginine	463362	504932	511216	498148	536547	412204	474237	553152	570780	423263	548929	698045	527135	590662	348749	710294	951008	285689	1.10645e+06	1.01763e+06
M188T260	188.069	259.599	(M+H-H2O)+	DL-Indole-3-lactic acid	232986	123091	56997	70597.9	84802.5	153427	86882.9	87290.4	55070.5	64802.3	68843.1	117581	128255	141664	107819	99253.5	65950.1	73352.1	55415.7	78665.1
M207T232	207.112	231.639	(M+CH3CN+H)+	DL-Phenylalanine	264022	247130	377040	203012	241028	260394	243328	348040	508337	243623	193743	241362	269898	304244	222410	216558	219673	162366	227362	174738
M198T295	198.096	295.068	(M+NH4)+	D-Mannose	36607.7	74653.1	40551.7	35810.3	29845.3	101452	19663.8	59616.8	15676.7	32997.6	28395.8	26529.6	24755	42818.5	60196.1	63249.9	32691.2	22166	21247.5	35156
M136T323	136.074	323.385	(M+H-H2O)+	Dopamine	14777.7	13998.1	11758.7	11787.5	8273.2	18991.7	12869.5	15215.4	16749.4	14001.5	10960.7	11376.1	13860.2	17529.8	11098.9	18469.6	10551	13298.6	10489	8463.37
M130T325	130.085	324.87	(M+H)+	D-Pipecolinic acid	6369.21	8158.83	7675.9	8321.94	8061.45	10343.5	9218.06	5592.58	8508.75	8585.69	9015.69	6916.57	9082.47	7945.02	8012.52	9803.18	8121.42	11253.9	11995.3	21024.3
M116T320_2	116.07	320.139	(M+H)+	D-Proline	1.21143e+06	1.17071e+06	1.01757e+06	791159	457262	1.3611e+06	265452	382118	214933	806045	435306	372278	370357	1.32394e+06	1.0133e+06	1.35913e+06	733296	443286	370571	997559
M293T430	293.099	430.032	(M+H)+	EDTA	3731.68	2316.96	2352.36	2855	3405.29	3343.31	10896	4409.61	4554.43	3264.58	2892.28	3968.66	3289.04	3250.07	2344.39	3403.95	4548.25	3311.09	2142.79	3098.37
M156T241	156.101	241.371	(M+CH3CN+H)+	epsilon-Captrolactone	2905.03	4355.91	6203.94	3957.63	4137.87	5643.25	5708.23	6251.46	9189.75	6073.7	4063.95	4044.84	4391.78	5254.92	3959.87	2919.6	3017.94	2765.01	4102.15	2189.29
M338T2	338.341	1.686	(M+H)+	Erucamide	193265	154639	212623	211441	59113	82368.2	227028	269311	91565.2	156972	209885	66875.8	67917.6	121828	68484.3	55312.3	73367.1	342595	148966	89405.9
M145T394	145.049	394.21	(M+Na)+	Erythritol	4059.06	5181.8	4110.13	1859.54	5161.95	1973.15	5111.89	3972.2	5331.83	3379.41	1203.34	4642.15	4904.59	1171.98	3578.7	1768.04	3339.55	4579.73	3609.57	2973.4
M317T499	317.18	498.688	(M+CH3CN+H)+	.gamma.-L-Glu-.epsilon.-L-Lys	36273.6	18444.5	16982.1	10584.5	4867.84	9625.7	11967.3	16503.9	12723	17761.4	7857.62	10320.7	9241.91	15530.7	54016.4	19319.7	5108.49	6847.85	13165.9	26332.7
M318T430	318.127	429.726	(M+CH3CN+H)+	gamma-L-Glutamyl-L-glutamic acid	6849.2	6859.12	5516.07	3557.09	3341.42	8511.88	6749.13	5206.11	3395.28	4045.96	2896.72	5166.92	3137.54	5592.49	5479.38	5622.16	1953.79	2889.5	4254.71	3388.94
M247T379	247.127	379.493	(M+H)+	gamma-L-Glutamyl-L-valine	8550.27	4953.01	5175.33	5297.61	4929.03	6544.76	6973.3	5057.76	3833.47	3945.49	6530.38	3486.55	5100.85	6208.88	4535.26	5822.38	6106.15	8936.87	4306.2	3258.37
M329T345	329.089	345.473	(M-H+2Na)+	Glu-His	5123.7	2932.69	3460.92	3294.06	3199.5	1038.53	8664.97	3061.4	7620.51	4667.18	6358.4	9219.65	4890.57	4659.27	4219.62	2808.88	2588.29	6105.93	7412.46	3346.92
M227T290_2	227.101	290.053	(M+H-H2O)+	Glu-Pro	3201.37	3185.69	3485.17	3211.51	4299.07	2423.43	3240.46	3889.56	2802.7	4838.7	3148.46	3659.28	3564.8	3124.42	3182.59	2955.73	3269.57	2881.87	3380.41	3182
M235T431	235.091	431.055	(M+H)+	Glu-Ser	9102.62	6589.29	2479.33	1534.46	1866.23	3642.2	3102.51	2507.43	1000.07	2359.5	2625.61	2541.42	2057.04	4083.69	4810.95	3192.33	2816.8	2962.31	2490.46	3451.52
M123T298	123.043	298.218	(M+Na)+	Glutaraldehyde	6409.34	2312.93	2569.61	1874.45	1565.64	4312.77	2204.36	2858.12	1830.61	3355.78	2415.76	1550.3	3203.02	4465.46	2653.81	4184.23	2382.86	2531.47	2129.44	2046.15
M295T463	295.148	463.434	(M+CH3CN+Na)+	Gly-Arg	15996	12144.2	5451.81	12552.9	5401.04	27719.4	777.045	7265.59	4294.18	17920.5	3915.73	4977.56	9473.31	24697.1	10841.1	11082.8	2369.51	4379.36	6064.26	7732.97
M258T383	258.11	383.393	M+	Glycerophosphocholine	5.19385e+06	3.7439e+06	2.89429e+06	5.88814e+06	3.97862e+06	3.98398e+06	1.18093e+06	4.01817e+06	1.85513e+06	6.63889e+06	2.96885e+06	3.65832e+06	4.09441e+06	6.49787e+06	3.79889e+06	2.70297e+06	3.40768e+06	2.84909e+06	2.86658e+06	4.92685e+06
M432T209	432.307	209.493	(M+H-H2O)+	Glycochenodeoxycholate	1261.68	1049.05	22157.4	20747.2	5500.11	1042.7	2161.46	2497.86	2307.29	3858.19	1323.78	1104.19	1120.98	1060.51	1954.6	475.435	947.498	1395.03	1064.24	670.793
M466T253	466.314	253.094	(M+H)+	Glycocholic acid	11985.3	6123.99	62830.6	101496	76097.5	11897.5	37688.5	24816	17318.7	21131.2	2360.66	4753.59	14451.6	1714.52	18422.4	6834.1	1156.61	2601.44	3565.5	8488.5
M450T209	450.319	209.381	(M+H)+	Glycodeoxycholic acid	4836.64	2641.48	71649.3	68221.1	15585.2	2132.64	5457.24	4194.55	6065.32	12679.3	3719.67	1983.42	3302.09	605.037	3597.58	1892.92	1301.67	4073.56	1393.29	2136.23
M246T391	246.107	390.969	(M+CH3CN+H)+	Gly-Glu	31720.4	57668.6	34721.3	28892.7	50816.5	50319.4	41413.9	26676.4	22988	37072	18760.4	19589.3	26898.2	42325.9	61981.6	19985.9	23499.2	16215.5	18986.9	21173.1
M284T258	284.098	258.01	(M+H)+	Guanosine	5137.72	24606.3	11924.5	1080.89	6100.33	3208.65	54696.9	11247.3	20323.4	5780.61	31773.9	55310.8	15538.6	862.041	1948.17	25547.2	6642.27	32134	34497.5	12556.7
M285T426	285.117	425.928	(M+H)+	His-Glu	1507.55	1704.74	3088.79	1416.81	1358.23	2171.84	1882.6	1879.96	3050.07	1432.28	586.608	1911.32	2028.64	1881.95	1141.94	3885.3	1091.66	1338.66	3631.07	358.913
M284T391	284.134	390.661	(M+CH3CN+H)+	His-Ser	7598.34	1372.35	1798.51	332.898	1069.49	2377.48	724.033	7183.9	632.042	3735.7	1749.61	1315.13	6687.26	2365.5	549.337	5431.52	4920.93	1071.27	1218.84	1478.53
M137T165	137.045	165.209	(M+H)+	Hypoxanthine	535345	1.07566e+06	1.62166e+06	892167	667546	1.14394e+06	377012	1.55705e+06	1.04654e+06	731224	1.4694e+06	1.39681e+06	2.02157e+06	1.13143e+06	1.0192e+06	550451	802965	1.00106e+06	1.17918e+06	1.26585e+06
M203T233	203.137	233.401	(M+H)+	Ile-Ala	2021.58	2504.08	1644.79	2211.1	3322.77	1501.27	2062.29	3947.32	37545.5	2234.33	3140.96	2148.48	3531.54	2116.48	2443.15	1224.64	2634.92	1660.88	3285.44	2748.25
M243T223	243.132	223.207	(M+H-H2O)+	Ile-Glu	4371.78	5471.1	5355.26	6845.81	5390.29	5024	3955.91	5134.83	4171.45	8942.53	6935.72	6715.69	3973.94	5249.12	5332.29	7628.68	5994.73	4897.67	5954.32	6483.86
M294T314_2	294.153	313.747	M+	Ile-Tyr	6811.44	11895.9	8584.45	5491.14	2952.55	21704.2	3461.25	16550.5	3576.57	5051.79	3306.07	2420.17	6762.12	11685.3	6287	14144	3467.76	3273.6	1560.05	3891.82
M258T31	257.979	31.2515	(M-H+2Na)+	Indoxyl sulfate	678.508	1479.99	1376.52	668.593	868.049	682.736	1040.48	621.228	994.944	1529.01	3314.24	1058.87	750.134	467.06	1417.53	1930.96	4062.36	3831.11	610.249	1305.75
M241T416	241.128	415.594	(M+H)+	L-Anserine	21160.1	18293.7	7945.75	8605.44	14727.5	13614.5	18403.5	29354.9	9358.93	20803.2	13794.5	13607.6	14693.3	8810.98	13223	14540.6	27175.9	14944.1	11343.3	15628.4
M175T377	175.117	377.31	(M+H)+	L-Arginine	80044.3	106643	106580	95927.1	96378.3	140195	103234	92626.3	91967.3	95433.6	92713	102390	78585.6	95022.2	103923	102021	91939.2	90516.1	117619	93422.6
M134T410	134.044	410.009	(M+H)+	L-Aspartate	3669.12	2088.24	1195.2	2914.94	1716.64	1937.92	640.187	7050.54	1461	2808.78	2155.75	3880.84	6286.59	3406.74	2234.09	1603.12	1795.67	2317.96	3021.78	6312.56
M162T478	162.111	477.941	(M+H)+	L-Carnitine	25840.2	20463.6	63563.9	17914	17612.6	20645	19256.6	17292.8	15169.9	29811.5	17503.3	19641.3	28613.6	19875.7	24321.7	16202.4	21086.2	19187.4	19348.2	18677.9
M227T439	227.113	438.788	(M+H)+	L-Carnosine	91539.6	41831.6	30857.3	32714.4	53249.2	100435	54203.2	32967.9	33878.4	101123	32203.1	45437.2	42348.5	82167.5	27102.4	69470.4	48082.5	37571.4	34830.4	61539.9
M176T400_2	176.102	400.185	(M+H)+	L-Citrulline	440541	354869	277154	434790	303089	378715	205159	163497	174319	363439	297217	456253	278217	557095	331031	263003	189729	291994	366102	186867
M245T190	245.184	189.897	(M+H)+	Leu-Leu	6636.91	16243.6	28996.3	4473.76	6808.54	31388.5	18689.3	1935.45	4199.88	5440.85	18422.2	11871.5	12510.6	4897.06	24118.4	34552	8124.63	19829.4	10829.6	2901.3
M318T188	318.179	188.105	(M+H)+	Leu-Trp	9137.26	17178.7	29650.5	4373.41	5116.5	23596.5	12467.9	1398.5	6744.84	5288.54	12584.6	10026.1	11860.3	3475.07	15040.7	22721.6	3114.21	15626	8613.2	1066.44
M148T398_2	148.06	397.786	(M+H)+	L-Glutamate	136146	114248	99007.9	85615.6	75744.9	91872.9	79751.2	133649	71325.7	138686	71323.5	130325	141989	124063	104089	81916.7	83959.6	70520.5	110850	128673
M156T559	156.075	559.361	(M+H)+	L-Histidine	61771.2	74147.2	60408.6	83456.6	53468.2	36820.9	62980.6	82404.3	35478.9	90288.7	58230	61763.5	53239.3	74952.2	79326.4	64447.3	76760.2	55300.3	36019	61948
M209T290	209.091	290.333	(M+H)+	L-Kynurenine	11631.2	11654.7	9311.34	10586.2	12478.2	10600.2	13883.8	28348.3	12998.5	23974.1	10942.7	11639.8	11602.5	11938.7	10677.1	8958.48	12090.2	32502.6	18807.1	11988.4
M132T261	132.101	261.063	(M+H)+	L-Leucine	369985	94316	85091.5	117302	87958.6	143968	118502	160789	95017.1	148274	138057	262610	310830	152571	80595.9	130755	105881	129689	101194	111874
M188T324	188.138	323.575	(M+CH3CN+H)+	L-Lysine	16063.2	24707.9	33130.1	23367.3	24398	35089.1	22850.1	29326.6	33967	21581.1	30047.7	22714.3	24106.2	32187.3	23506.8	30271.8	19323.7	29938.4	29792.9	19319.6
M150T292	150.057	292.43	(M+H)+	L-Methionine	44483.5	24727.4	24533.2	30089.9	23925.3	35911.2	11318.8	30756.1	10178.9	28975.5	25812.8	18741.4	32076.1	34435.6	23965.3	32968.7	22308.9	23350.7	16388.7	21001
M173T240	173.127	239.981	(M+CH3CN+H)+	L-Norleucine	499812	158177	261485	163482	216582	326350	220084	702566	430551	388781	150144	404141	563250	448594	161837	92302.5	121976	128814	169913	110938
M400T176	400.34	175.648	(M+H)+	L-Palmitoylcarnitine	112029	104021	99385.5	177768	164870	95554.7	136817	334898	31466.8	113141	98723.3	139559	214890	87056.2	111129	69448.1	125530	110343	102651	103020
M166T261	166.085	261.47	(M+H)+	L-Phenylalanine	373349	306450	136673	163206	116966	145285	204090	213578	244076	304209	110527	223820	320757	260615	128771	148566	160887	142521	285899	157185
M171T262_2	171.112	262.307	(M+CH3CN+H)+	L-Pipecolic acid	572885	415574	227075	187262	144839	358259	218476	234479	258563	303545	250296	478795	266589	255114	244332	278706	161562	224709	172439	180933
M116T584	116.069	583.98	(M+H)+	L-Proline	138631	104619	153325	134200	59288.7	118146	283160	95965	119459	134289	102799	123752	122077	134501	139740	140007	69510.4	134415	84967.1	108529
M147T395	147.075	395.087	(M+NH4)+	L-Pyroglutamic acid	515639	325637	406027	358164	366427	460948	775217	374207	302118	404545	315869	330693	417331	777237	607205	471623	337500	307297	273773	600341
M318T455	318.164	455.335	(M+CH3CN+H)+	L-Saccharopine	13333.8	11951.8	8747.06	1965.79	3238.95	9091.41	4749.43	9027.35	4227.92	13701.2	3682.81	9902.28	6849.15	5639.4	5943.57	3565.25	2017.46	3451.88	4622.52	2885.14
M246T237	246.123	236.583	(M+CH3CN+H)+	L-Tryptophan	36876.4	45221.1	41294.1	31534.1	55307.7	85279.4	40526.8	47926.7	92845	41796	35684.1	37181.3	30256.3	75694.1	68983.9	41472.2	33705.1	32380.6	29040.6	30298.4
M182T221	182.079	221.43	(M+H)+	L-Tyrosine	1973.04	1853.93	1301.85	2263.3	2051.74	828.694	1611.46	2664.74	3090	2661.25	2319.21	540.855	3105.03	1614.89	2099.47	1105.58	2180.48	2343.23	1518.73	2129.58
M159T265	159.111	264.777	(M+CH3CN+H)+	L-Valine	106629	79640.2	81711.8	53340.6	66616.8	98186.6	104802	114026	194260	71074.3	50778.9	83909.6	63070.5	83858.3	58750.1	64237.5	36770.2	49408.4	40385.5	31175.1
M260T531	260.195	531.237	(M+H)+	Lys-Leu	42151.4	32701.1	51340.5	27640.6	46704.7	38659.4	40429.5	71465.7	77892.9	38941.7	51574.1	84535.2	57691.7	36562.5	54544.5	31821.8	49706.4	59226.3	61018.9	39635
M216T329	216.133	329.458	(M+CH3CN+H)+	N2-Acetyl-L-ornithine	2634.4	4084.25	7700.17	19372.7	35755.6	12704	9377.71	12103.9	4260.76	21721.6	6384.67	6581.91	5162.54	5752.15	6985.01	2432.27	6899.28	5197.04	9900.63	11683
M286T161	286.101	161.282	(M+H)+	N4-Acetylcytidine	17444.8	6423.25	6467.99	16097.4	10150.7	7244.5	10522.2	19821.5	4746.5	14163.7	27176.8	16372.6	9550.52	3849.82	8758.83	9236.59	10299.9	30981.3	15071.9	8155.55
M230T323	230.148	322.697	(M+CH3CN+H)+	N6-Acetyl-L-lysine	14122.5	9304.87	11349.7	4616.64	11197.1	13350.7	13812.5	11379.7	25532.5	12269.1	11143.5	11654.4	9351.28	7030.01	9127.9	6783.93	9496.69	9961.93	8968.5	5156.41
M282T127	282.118	127.188	(M+H)+	N6-methyladenosine	10354.2	3844.77	3356.05	2682.85	3961.66	3665.03	7477.65	4583.99	6456.75	3171.75	5024.31	5839.98	5660.02	3207.41	4236.02	3780.12	2516.51	4168.19	7037.88	4940.96
M161T547	161.127	547.337	(M+H)+	N6-Methyl-L-lysine	111339	244162	205887	191602	42535.7	347202	262322	398584	222910	37957.1	249178	68807.2	42699.9	212347	174139	242544	227044	271002	319651	218641
M189T480	189.158	480.254	(M+H)+	N6,N6,N6-Trimethyl-L-lysine	7692.19	9965.43	11671	11360.7	8427.44	15000.7	9953.1	11046.1	8766.12	10301.1	9362.17	7419.52	10116.6	8591.35	11556.1	13063.1	13068.8	12699.3	12600.8	10815.9
M132T284	132.064	283.702	(M+H)+	N-Acetyl-L-alanine	19.0119	9.36724	1508.45	1115.88	15.3734	1333.29	22.9087	53.4857	43.6386	2941.92	18.3755	12.1279	34.908	2229.08	14.7106	1239.29	14.5488	20.1119	43.7366	20.6193
M201T216	201.101	215.975	(M+H-H2O)+	N-Acetylserotonin	3103.66	2471.37	4023.42	3611.7	4361.74	3476.49	4081.07	3263.62	2506.08	6155.54	9983.62	1350.31	583.865	730.628	3287.3	3180.88	2421.38	1395.31	1316.89	2661.9
M788T200	787.662	199.65	(M+H)+	N-Docosanoyl-4-sphingenyl-1-O-phosphorylcholine	932.566	12914.2	33028.1	17347	22226.9	23051.5	41572	24299.1	21790.6	18012	28237.2	9217.74	33320	13261.8	22900.7	58013	20823.6	36434.4	42706.8	17884.5
M203T441	203.149	440.762	(M+H)+	NG,NG-dimethyl-L-arginine(ADMA)	26113.6	36709.8	23226.4	37643.8	34107.8	33670.2	31472	26114.6	38842.5	31808.5	21623.5	37302.4	71215.1	38339.5	38088.8	73383.5	59029	41670	47728.9	34131.8
M123T62_2	123.055	62.127	(M+H)+	Nicotinamide	677809	77497	187493	694289	922096	541099	1.25669e+06	1.62595e+06	1.10101e+06	928273	977487	780297	1.64224e+06	268071	436648	219108	739104	1.0835e+06	914881	381577
M232T446	232.139	445.919	(M+CH3CN+H)+	N-(omega)-Hydroxyarginine	12747.1	25852.1	14723.2	5908.66	6104.95	16819.5	22623	4187.59	9212.31	6208.83	4549.65	6269.65	5383.62	11497.4	8370.76	9489.96	3805.17	4433.91	2879.83	5128.59
M152T28	152.069	27.561	(M+H-H2O)+	Norepinephrine	6418.33	3109.28	5193.63	3981.62	3964.07	2767.45	2518.84	5378.98	2160.39	7439.15	2392.24	2026.36	2335.48	3251.59	2329.33	2388.8	2499.02	2345.57	2295.4	2080.25
M838T174	837.677	173.8	(M+Na)+	N-Tetracosanoyl-4-sphingenyl-1-O-phosphorylcholine	846.273	5598.59	13008.1	8172.07	8278.03	5682.21	11611.3	9520.58	8672.05	7183.07	6913.5	6026.63	9989.68	7537.49	9082.13	7045.79	8016.82	8112.34	9205.45	9330.78
M192T397	192.023	397.268	(M-H+2Na)+	O-Acetyl-L-serine	17627.7	15142.4	13879.5	12218.5	12972.8	12945.1	12480.8	19265.6	12791.6	17576	10018	17455.8	22586.3	16070.4	14883.1	10775.5	12712.5	10858.8	14291.1	17199.3
M115T293	115.085	292.784	(M+H-H2O)+	Ornithine	4662.39	3295.98	1001.49	3871.53	4156.84	4471.23	3287.46	3557.23	4117.23	6827.55	3299.83	4430.34	3362.94	3635.3	3788.94	2108.66	2142.05	2826.53	3089.24	2501.61
M153T310	153.039	310.178	(M+H)+	Oxypurinol	23140.4	7935.8	17976.5	33734.5	38893.3	932.374	7409.83	40231.1	9234.07	48626.2	34238.5	53049.3	52055.4	22091	13316.8	7815.51	33207.1	34694.1	46568.5	42177.8
M757T115	756.55	114.801	(M+Na)+	PC(16:0/16:0)	117890	121150	299287	289466	51150.8	70850.2	89279.1	162374	166384	156567	101538	161818	84398.2	87653.9	147940	139484	127387	47408	53191.4	147916
M194T288	194.077	287.735	(M+H)+	Phenylacetylglycine	4771.11	2262.15	6895.93	6988.23	7610.83	2026.22	1369.66	2052.67	764.606	8156.12	1385.98	530.886	1697.53	2129.88	6683.2	7039.31	6211.18	6925.69	7634.13	6299.9
M131T261	131.048	261.26	(M+H-2H2O)+	Phenyllactic acid	6153.37	4490.04	3415.66	3417.29	1439.91	4416.37	3682.07	6968.52	2299.99	4043.22	3115.35	6215.3	8350.98	5402.94	2149.51	3873	4551.8	3358.28	2197.74	3834.86
M352T179	352.162	179.118	(M+H)+	Phe-Trp	2342.4	2730.05	2770.65	2132.61	1675.48	4688.44	1745.59	1942.37	1870.55	3773.46	1355.24	1788.13	966.217	1364.18	4846.65	2383.05	841.999	832.783	2089.4	1471.2
M328T299	328.137	299.05	M+	Phe-Tyr	2481.4	3492.29	2697.72	2981.46	1762.44	5052.24	1802.34	3583.86	1479.57	2285.33	1848.07	1563.24	2181	9583.37	3368.56	4474.14	2604.64	1751.3	1605.94	2569.89
M184T146	184.072	146.445	(M+H)+	Phosphorylcholine	14931	12722.4	18055.2	17414.4	15264.7	9929.46	17526.4	3388.04	18006.4	5806.53	12750.6	12534.6	15490.4	7157.21	9706.04	16951	9097.11	12106.9	13910.6	21251.1
M204T511	204.133	510.568	(M+NH4)+	Pro-Ala	1583.41	2913	1667.32	3626.23	5127.03	4620.52	6420.36	9080.49	6310.13	2771.36	1750.92	1947.53	6630.4	5639.5	5676.68	2409.93	4398.64	617.062	3530.96	4862.19
M231T311	231.098	310.726	(M+H)+	Pro-Asp	1515.01	2880.24	6118.57	6659.66	2564.91	4331.89	3875.61	3919.86	6463.12	15634.8	5683.25	4459.17	1580.02	2705.44	6533.26	2085.27	6115.64	2822.22	3917.75	6169.92
M245T416	245.112	416.118	(M+H)+	Pro-Glu	7047.81	3145.96	5160.14	2192.32	1864.81	3194.28	2451.7	4947.48	3078.3	3299.91	2974.18	3570.06	4400.76	4157.35	3793.25	4036.82	2640.34	2437.15	2942.21	2223.95
M307T381	307.101	380.721	(M-H+2Na)+	Pro-Phe	1435.95	1245.78	1052.12	1725.62	1929.68	3593.84	3914.63	974.496	652.98	2091.45	1332.34	1288.15	1257.88	3587.85	1715.93	1948.74	1093.77	1048.12	1770.61	1598.2
M281T323	281.087	323.015	(M-2H+3Na)+	Pro-Val	8510.36	10167.5	9588.25	17336	16620.8	10389	9532.56	16670.7	9346.1	10241.1	8468.93	8219.13	6813.04	10408.7	9024.13	6593.46	7713.52	7211.88	7262.14	10729.4
M168T283	168.061	282.785	(M+CH3CN+Na)+	(R)-3-Hydroxybutyric acid	15735.6	11762.8	6244.87	21608.1	11754.1	9939.75	7429.54	8989.45	6705.65	18943.9	8696.28	9638.89	6113.72	5853.69	7496.39	6552.75	5444.08	10140.2	10309	8767.72
M522T463	522.199	462.529	(M+NH4)+	Raffinose	4563.71	1210.39	3418.65	2952.12	465.209	2461.66	366.986	2199.5	428.646	1949.37	748.012	9935.04	4707.26	1166.52	5326.46	1796.82	820.046	1853.97	3662.97	2427.27
M259T299_2	259.093	299.212	(M+H)+	Ribothymidine	907.035	625.386	2027.77	795.679	2129.95	395.595	795.832	491.206	2107.14	2481.84	617.623	2494.15	1042.35	929.061	1798.57	2043.66	1817.19	821.418	2511.46	2341.3
M391T253	391.222	252.741	(M+H)+	RU-0211	8118.9	4135.89	5332.94	4812.11	3516.45	5717.03	2598.78	3942.67	4864.52	5713.48	3276.46	4336.55	5381.87	3416.23	4591.02	1633.55	3388.05	3138.44	3186.69	5824.81
M145T285	145.096	284.632	(M+CH3CN+H)+	(S)-2-aminobutyric acid	9013.69	7035.17	10224.5	6149.33	9713.84	7921.4	2586.79	14361.1	17877.6	8951.92	4015.45	3865.14	8161.16	4577.34	4311.73	2169.53	11859.6	3252.9	2734.78	4095.99
M385T406	385.125	406.251	(M+H)+	S-Adenosyl-L-homocysteine	4775	3857.12	4687.6	4860.69	4016.49	4565.74	4651.05	4873.87	3953.98	4975.95	4360.27	2647.52	4348.56	7768.2	4187.95	2484.52	3204.89	4221.23	4421	9092.75
M131T316	131.08	315.86	(M+CH3CN+H)+	Sarcosine	7452.66	7379.82	14961.2	5310.3	11267.8	12472.1	1880.8	11846.6	18117.6	13298	5792.77	3725.16	2164.86	13275.4	9710.02	13389.8	13400.3	3715.66	3171.15	6404.52
M225T323	225.097	323.225	(M+H-H2O)+	Ser-His	29237	25652.1	21856.6	26994.7	32121.9	56324.5	32298	14511	15312.4	29749.4	16521.3	26092	25218.8	50812.1	20651.4	35179.6	29226.2	19401.3	20503.4	24882.7
M177T237_2	177.101	236.519	(M+H)+	Serotonin	95297.3	148540	217953	175801	165996	161962	173790	144075	154583	125339	174338	204993	208811	120974	158483	213740	154513	176292	177585	216240
M298T93	298.095	93.315	(M+H)+	S-Methyl-5'-thioadenosine	21802.5	14212.5	15875.3	9234.42	11240.8	16448.1	33316	13459.2	24989.7	10834.4	18287.5	7237.73	5153.45	6929.65	17751.2	31680.8	16867.9	17435.1	18404.1	9892.86
M216T391	216.062	390.72	(M+H)+	sn-Glycerol 3-phosphoethanolamine	7658.76	3992.1	4637.46	10260.2	3977.99	4536.03	3650.03	10433.5	4710.76	7668.17	12293.7	11297	11199.5	9414.49	6817.35	6055.22	10169.6	13403.5	9558.76	8055.77
M146T364	146.164	364.308	(M+H)+	Spermidine	16223.9	13641.6	19724.1	19790.9	19652.3	20739.9	19591.8	20174.2	19823.8	20007.6	19797.5	21144.7	17172.1	19651.1	19541.1	19462.6	19719.4	19888.8	14642.5	19118.9
M732T200	731.602	199.656	(M+H)+	Sphingomyelin (d18:1/18:0)	17305.5	117227	187771	145720	155548	150063	121738	214477	94292.9	139037	142358	81210.2	133033	126328	149501	137461	139325	185372	247417	128761
M300T88	300.288	88.327	(M+H)+	Sphingosine	77910.1	200568	299906	167040	177531	162061	100518	356462	192259	165884	85457.7	207856	267754	207179	191323	87598.6	135760	86578.1	451990	237551
M684T493	684.249	493.259	(M+NH4)+	Stachyose	1944.45	5060.27	746.368	2226.05	1172.99	5932.97	483.061	1607.51	1197.76	1466.87	1273.21	5248.05	1552.73	1834.79	733.666	5286.55	1374.65	1177.97	1119.52	1219
M119T165	119.034	165.424	(M+H)+	Succinate	7224.63	10122.7	22858	12517.2	18090.4	10742.7	6474.71	18371.1	14503.7	11269.3	21517	21853.6	44230.2	11815.4	10401.3	9356.76	12701.5	20143.1	16032.1	23834.4
M108T292	108.01	291.668	(M+H-H2O)+	Taurine	15133	7392.68	14884.2	14429.8	7294.52	4854.91	10103.6	16582.6	17803.4	5568.87	17868.2	32122.8	17994.4	5426.56	8266.95	8935.65	7847.86	19447.9	27086.6	14974.9
M500T81	500.303	81.352	(M+H)+	Taurochenodeoxycholate	20950.5	3013.07	6860.28	6608.96	6303.22	5686.57	5215.91	8124.98	5650.24	6212.16	7005.21	4861.76	6605.01	3082.83	7631.24	1617.64	3805.54	6893.19	6268.7	13735.3
M516T199	516.297	199.166	(M+H)+	Taurocholate	188599	85749.8	91625	171185	55273.8	219000	105387	246100	320630	122152	47705.3	72500.4	109124	36232.7	155298	163815	13252	48736.4	64895.6	213001
M500T161	500.301	161.289	(M+H)+	Taurodeoxycholic acid	159335	62254.8	236500	218772	30957.6	90042.3	64600.6	103969	213099	224733	84807.4	57332.7	36812.9	10848.1	83803.8	32243.1	6516.31	79519.7	60424.7	108392
M759T199	758.566	199.228	(M+Na)+	Thioetheramide-PC	20379	29497.2	67452.8	31998	32808.8	31312.7	23408.7	34199.4	28076.3	33572.7	31378.8	30744.2	49306.8	24595.2	26699.1	33955	31093	34109.6	33953.9	34249.7
M243T96	243.096	95.678	(M+H)+	Thymidine	14686	5714.02	3630.14	5978.71	13491.8	6029.5	78042.9	10733.5	99887.5	6476.28	8663.12	9394.32	26045.5	3119.02	7909.22	8177.73	17618.1	9000.82	13602.9	4880.61
M127T95	127.049	95.406	(M+H)+	Thymine	45061.9	24703.5	24243.5	40996.5	70032.7	35701.4	305947	65290.4	381899	39750.7	50183.7	39184	129575	22542.2	46044.9	44740.9	91133.2	56134.1	77414.6	30663.4
M210T502	210.132	502.176	(M+CH3COO+2H)+	Triethanolamine	17687.9	21892.5	9446.82	11786.3	14139.8	37483.6	22016.4	9840.32	23683.6	29280.5	22321.1	31882.2	21395.1	8951.8	23285.9	21580.7	23344.3	22499.6	24277.7	22172
M76T330_2	76.0754	329.56	(M+H)+	Trimethylamine N-oxide	334661	219465	181243	149515	83206.1	175576	225132	330522	155160	152706	930590	517785	385967	219620	401805	597975	1.12703e+06	964473	518844	546218
M120T261	120.08	261.299	(M+H-H2O)+	Tyramine	577012	219577	235098	173788	147326	186825	192237	310178	152500	259746	132399	286033	465639	340997	181510	202242	201906	139968	139869	210302
M357T419	357.103	418.704	(M+K)+	Tyr-His	1865.79	1339.68	1417.77	1132.65	1554.66	1576.75	1575.83	1369.51	1511.94	1224.4	1481.26	795.05	1859.77	2254.24	1459.85	1210.42	909.056	1327.25	1646.58	1557.77
M113T110	113.033	110.035	(M+H)+	Uracil	26257.2	19454	30526.2	19111.6	33057.8	30150.6	83661.1	31045.6	118492	18151.3	36968	34446.4	51203.6	26604.3	27282.7	35730.1	38920.6	41983.8	37797.8	21196.8
M61T98_2	61.0391	97.9725	(M+H)+	Urea	328159	101235	192711	175757	180826	152787	310779	346554	344361	230465	250634	230567	306847	134065	221912	181831	252197	256124	281034	155878
M245T158	245.075	158.036	(M+H)+	Uridine	8763.34	4023.71	9849.31	10003.5	9361.75	5518.73	9222.42	12680.3	13865.8	9285.74	9056.46	14440.2	8816.38	10419.3	6950.33	5231.9	9919.05	9529.55	12500.1	10626.6
M139T289_2	139.049	288.726	(M+H)+	Urocanic acid	14545.1	9517.78	19962.7	329555	34185.4	5155.06	1.22601e+06	468491	60065.7	9253.79	13115.8	396712	47823.2	8947.6	9429.63	7428.54	10928	10683.2	360616	8202.88
M254T247	254.112	247.474	(M+Na)+	Val-Asn	1388.75	953.935	870.215	1359.36	1189.97	1382.48	980.581	1057.95	1057.67	2018.67	824.07	1329.66	1127.99	1245.03	793.864	864.859	1188.21	1023.06	1242.48	1468.62
M216T513	216.144	512.585	M+	Val-Val	10279.5	16330.2	19408.3	16665.2	18249.3	7776.54	9566.15	14317	20458.4	7151.43	14428.3	7467.55	13325.8	18180.5	14497.4	13625.6	10366	12310.6	10025.8	10588.4
M153T209	153.039	209.311	(M+H)+	Xanthine	9059.25	4103.86	6725.4	10429.9	9799.67	3622.81	2386.31	14402	5695.43	13523.7	6525.75	10839.7	10350.4	7883.92	5787.59	4342.19	9079.07	7914.65	9816.19	8397.92
M285T310	285.081	310.324	(M+H)+	Xanthosine	15220.5	5317.13	11296	20754.6	23072	1019.43	5440.42	25698.9	7043.25	30484.5	21611.3	31485.1	33168.9	14003	8280.64	5115.1	19860.2	21156.7	28237.4	24448.2
M319T53	319.228	52.755	(M-H)-	(+-)12-HETE	425771	620906	1.47895e+06	1.88644e+06	2.32637e+06	812661	127297	1.94689e+06	454116	679756	1.35426e+06	1.88331e+06	805942	2.22988e+06	1.15526e+06	277484	2.39701e+06	1.31654e+06	2.08302e+06	3.02228e+06
M447T116	447.206	115.8	(M-H)-	1,3,5(10)-Estratrien-3,17.beta.-diol 17-glucosiduronate	16785.8	38933.1	6810.57	18765	5609.04	5708.73	4101.74	5569.11	107636	12466	12960.7	23231.2	23951.7	4920.27	18422.6	13360.5	61005	34406.9	26402.9	40862.7
M333T109	333.207	108.636	(M-H2O-H)-	15-keto-PGE1	784215	155025	148425	1.43385e+06	623607	123260	1.2285e+06	291712	14405.9	548559	34210.1	14573.2	29337.8	6973.99	26510.9	3394.1	60059.9	41260.3	13606.4	27013.6
M457T246	457.236	245.724	(M+Na-2H)-	1-Oleoyl-L-.alpha.-lysophosphatidic acid	50000.3	36838.4	19389.5	60519.2	46203.1	50565.9	23667.6	24078.8	10802.5	55642.4	19998.7	27961	57484.3	32921.2	33298.3	13462	21265.8	19466.7	19934.1	34550.8
M671T41	671.467	41.493	(M-H)-	1-Palmitoyl-2-linoleoyl-sn-glycero-3-phosphate	6251.88	3785.42	5914.14	5009.12	3290.85	2573.59	2108.04	4061.76	5516.44	4301.58	3761.95	2325.67	2106.73	3691.96	4776.47	2188.68	4463.4	2733.64	3141.29	5609.98
M748T38	747.521	37.987	(M-H)-	1-Palmitoyl-2-oleoyl-phosphatidylglycerol	7182.92	13754.4	11683.6	13611.8	21279.8	14017.1	19563.3	9571.52	7792.61	10299.4	12748.2	7508.95	11435.3	10821.6	9678.5	10472	10746.8	7511.56	11829.1	6664.65
M431T252	431.22	251.922	(M+Na-2H)-	1-Palmitoyl Lysophosphatidic Acid	15832.5	8156.09	5778.55	13625.4	7285.31	15106.9	2903.32	3411.97	1986.72	9709.7	3343.72	4143.23	5081.73	8089.97	9736.8	3370.81	3695.8	2909.57	3672.48	9689.56
M639T53	639.463	53.4655	(2M-H)-	20-HETE	686.236	752.927	2443.69	3113.24	4945.8	1118.27	207.448	3468.71	433.517	1584.35	1741.34	4947.24	1125.39	5156.74	1868.77	518.534	5462.25	1898.9	6781.77	6116.47
M309T47	309.28	46.5875	(M-H)-	2E-Eicosenoic acid	70668.7	90641.3	100611	115315	135513	89920.7	98794.5	170458	71602.5	98580.7	105415	47164.6	115730	131799	72198.5	102570	84894	99037.3	119723	99395.4
M131T129	131.071	128.584	(M-H)-	2-Ethyl-2-Hydroxybutyric acid	140262	21532.5	14699	24094.6	18158.2	19592.1	35472.2	55143	39622.2	52591.5	1.2924e+06	379112	174016	71452.2	375087	327322	2.84465e+06	1.23248e+06	251777	259072
M117T152	117.055	152.263	(M-H)-	2-Hydroxy-3-methylbutyric acid	53347	13617.9	10501	11181.3	15365.9	6667.73	55602.8	98747.5	7860.5	23320.6	82710.1	97501.3	59587.6	22990.6	74049.6	22042.8	156045	79342	72159.8	31473.1
M103T197	103.04	197.021	(M-H)-	2-hydroxy-butanoic acid	54281.4	45760.1	52874.2	47697.9	61575.7	30015.7	79163.7	280135	149757	52599.6	49146.4	52449	102380	54162	37968.1	53402.9	58091	49152.2	64403.2	50490.7
M387T224	387.071	223.815	(2M-H)-	2-keto-D-Gluconic acid	3618.38	1190.98	189.096	1382.35	741.095	853.297	417.729	1985.98	246.437	1043.25	57.9306	77.738	80.5442	319.585	305.912	178.129	17.4267	130.113	159.2	254.534
M117T200	117.055	200.138	(M-H)-	2-Methyl-3-hydroxybutyric acid	11862.3	11363.6	8125.55	9229.72	9694.37	8130.9	19785.8	26418.6	3292.99	12360	8210.24	5244.21	8823.44	5282.03	7089.44	8029.95	5470.6	7230.72	8662.13	5348.68
M257T84	257.078	83.728	(M-H)-	2'-O-Methyluridine	21525.1	13394.4	13739.3	13115.7	209247	18547.6	16460.8	15247	21311.2	17137	15070.3	18105.4	17282	33148.9	11900.7	13887.4	21553.2	14032.8	14139.4	15363.8
M141T339	141.017	339.498	(M-H2O-H)-	2-Oxoadipic acid	3.32443e+07	2.45029e+07	2.50898e+07	2.4119e+07	2.57868e+07	2.70504e+07	2.65231e+07	2.60896e+07	2.52436e+07	2.58946e+07	2.50505e+07	2.81515e+07	2.96253e+07	2.59132e+07	2.47319e+07	2.58194e+07	2.75616e+07	2.48898e+07	2.34291e+07	2.40252e+07
M363T33	363.114	33.296	(2M-H)-	3,4-Dihydroxyhydrocinnamic acid	3408.34	981.948	845.148	3927.52	1248.49	2592.29	6601.03	8887.64	246.776	6031.34	2413.76	538.929	1280.01	1016.89	1442.45	421.195	579.732	2816.15	795.021	1135.31
M190T32_1	189.99	31.636	(M+K-2H)-	3-Aminosalicylic acid	96019.6	55452.8	78975.1	22192.3	51092.3	111330	75837.8	35994.9	9378.83	214402	23442.8	2104.81	1692.91	16128.6	10435.8	3160.16	2556.33	20510.7	3466.58	12458.2
M169T98	169.123	98.0675	(M-H2O-H)-	3-Hydroxycapric acid	3425.92	2323.63	6684.08	10020.6	2662.96	8374.24	10830.3	3380.64	2370.57	8115.14	2807.56	2498.28	12155.2	4396.12	5891.54	8071.05	2862.64	6668.53	2807.67	7597.34
M215T95	215.165	95.277	(M-H)-	3-Hydroxydodecanoic acid	35038.1	31158	21248.7	25823.9	34098.2	41728.1	32082.5	108084	20966.2	35301	23869.7	17248	49717.7	15098.9	16728.3	35100	13734.1	17799.4	14187.2	31421.2
M139T28	139.039	27.6475	(M+Na-2H)-	3-Hydroxyisovaleric acid	2545.4	1840.88	1373.48	2212.99	1650.87	1309.72	2030.62	5026.81	563.336	3760.23	1763.12	660.559	1771.02	600.267	2929.9	1005.37	831.841	3540.39	3582.05	1478.23
M188T101	188.072	100.843	(M-H)-	3-Indolepropionic acid	210294	21193.9	29442.6	33782.8	16623.9	12887.9	22997.8	13225.8	6324.15	66533.3	50706.7	7439.95	21400.1	25843.2	235413	2910.6	2701.21	47797.9	6567.22	93459.2
M263T48	263.023	47.67	(M-H)-	3-Methoxy-4-Hydroxyphenylglycol Sulfate	132179	53444.9	134183	147721	189900	110409	124873	407087	93154.1	153237	162327	108157	101066	73162.9	81263.3	190940	163876	156982	181714	100207
M317T76	317.098	76.303	(M+CH3COO)-	3-Methyluridine	5513	3087.22	2530.04	4353.43	4293.66	2816.17	4492.21	3955.42	3659.57	4284.28	3931.78	4418.61	3414.7	2425.52	2567.57	3229.33	2913.27	2870.99	3526.62	2748.53
M281T143	281.089	143.31	(M-H)-	3'-O-Methylinosine	5979.4	3261.94	2935.73	2765.7	37469.9	5043.05	4279.3	3925.95	4585.59	5905.63	3915.84	3379.1	4003.63	6413.9	2837.25	3115.5	4043.99	3631.68	3084.58	2886.76
M327T48	327.233	47.819	(M-H)-	(4Z,7Z,10Z,13Z,16Z,19Z)-4,7,10,13,1 6,19-Docosahexaenoic acid	780420	1.2818e+06	840726	1.15391e+06	1.24048e+06	990819	1.68418e+06	1.80924e+06	1.54641e+06	1.49148e+06	774154	285594	1.24291e+06	1.04204e+06	589502	551842	848425	693727	650700	646078
M271T75	271.094	74.857	(M-H)-	5,2'-O-dimethyluridine	5321.79	4849.73	3986.74	3414.45	20109.2	6633.13	5873.71	4803.18	6575.7	6222.71	5754.67	3115.46	4273.77	7576.56	3691.71	5152.15	6239.82	4667.15	2404.29	4398.22
M295T53	295.228	52.596	(M-H)-	9R,10S-EpOME	39381.4	45932.6	44892.4	48992.4	45909.8	40961	39318	49352.5	58383	63083.6	54972.3	33367.3	76344.4	47189	50397.1	34179.5	35424.8	43400.6	37605.3	56817.6
M180T47	180.034	46.5865	(M-H)-	Acamprosate	116832	72970.8	81500.7	64906.6	74324.6	83048.1	62349.1	70603.1	82553.3	25028.2	92743.8	24015.6	33687.9	38543.4	68314.8	69907.8	70691.5	60101.1	40863.8	32445.1
M172T194	172.097	193.948	(M-H)-	Acetyl-DL-Leucine	7712.23	9450.83	15601.9	8709.44	15706.8	12362.3	14835.8	12767.7	22666.3	12062.8	9914.39	10156.1	16400.3	13790.5	9308.56	8240.81	5678.13	7909.96	11458.8	7168.14
M116T283	116.035	282.93	(M-H)-	Acetylglycine	33557.6	23791.2	14495.6	20833.3	64739.9	26050.1	116645	52197.5	22920.9	22661.2	33440.4	67864	100172	22314.1	19320.4	23951.4	28191.6	30172.8	50697.7	17842.6
M351T268	351.177	267.998	(M+CH3COO)-	Acetylvalerenolic acid	3017.73	1319.21	1090.09	1255.77	1246.76	1825.65	886.556	1920.93	981.85	2287.94	1479.02	1858.94	2293.52	1948.23	826.135	1263.81	1175.16	1351.15	916.489	1972.31
M515T55	515.305	54.773	(M-H)-	Adynerin	65473.7	51679.4	154372	98740.3	55729.4	70853	125786	190798	82973	26795	56632	25738.7	92236.6	25159.2	50305.4	56575.4	9232.34	42216	6710.99	49798.5
M157T181_2	157.037	181.392	(M-H)-	Allantoin	90614.3	47032.9	45130.7	68261.9	57933.1	51124	197770	99988.3	204249	77290.7	81563.8	112416	160872	48885	48262.7	47679.1	54118.3	78584.4	87245.6	44651.3
M277T48	277.218	47.832	(M-H)-	all cis-(6,9,12)-Linolenic acid	277632	402171	328855	629460	615702	679533	461498	429880	365329	635280	288558	290911	613976	464701	488554	440415	275363	280083	292493	493644
M359T297	359.119	296.899	(2M-H)-	Alpha-D-Glucose	96564.6	119652	86379.5	54621.4	43484.7	171349	21628.8	84761.7	17873.6	35046.1	25883.9	25450.3	44042.5	100440	120580	191215	58432.5	23699	18621.1	38873.7
M243T65	243.197	64.5715	(M-H)-	alpha-hydroxy myristic acid	39629	68833.7	38133.5	72188.9	39231.7	78361	23365.7	30940.9	22948.3	67659.4	15699.9	16512.1	42762.7	45630.4	34901.4	39825.3	17620.5	16156.4	15330	43073.5
M175T372	175.061	372.355	(M+CH3COO)-	alpha-ketoisovaleric acid	1198.11	557.113	1273.11	963.793	665.482	821.427	906.648	1091.39	418.954	919.031	677.996	677.12	1804.97	540.749	407.626	880.54	652.223	963.248	1070.68	708.05
M369T32	369.174	31.636	(M-H)-	Androsterone sulfate	49503.6	42492	15153.5	30464.6	22229.1	67049.8	6269.98	6076.15	8630.55	20363	38612.7	4072.71	6746.02	59968.2	10175.2	31386.6	17798.9	37498.4	4587.45	9025.03
M311T47	311.295	47.4405	(M-H)-	Arachidic acid	19584.8	58153.1	38100.9	70697.6	44962.5	61198.4	31956.2	62991.7	21935.2	50267.5	35227.6	17143.3	23864.1	45125.2	36863.5	30855	17049.5	29741.8	24645.1	35564.8
M607T47	607.473	47.1105	(2M-H)-	Arachidonic Acid (peroxide free)	5320.38	17476.5	20558.7	14667.1	21021	12433.1	12598.4	21988.6	9953.53	14224.9	14291.4	19909.8	19471	14947.5	12959.4	16355.2	10707.4	14008.7	31323.2	14852.6
M371T96	371.183	96.358	(M-H)-	Biocytin	4834.9	2228.99	2483.25	4167.36	4062.83	2429.52	13195.8	3877.12	12933.7	3689.17	3513.67	6057.38	8021.24	2025.99	2530.91	2903.16	4805.12	3307.79	3241.07	2343.38
M411T33	411.185	32.662	(M-H)-	Bisindolylmaleimide I	33103.3	15947	14160.9	25886.3	42914.3	22419	35769.3	14022.9	24321.1	62513	14262.2	5330.89	19820.3	6608.02	11692.5	8065.55	15619.8	16149.4	5818.82	9877.66
M171T98_3	171.139	98.096	(M-H)-	Capric acid	54912.5	39437.1	44980.1	42551.2	44551.8	46423.9	49557	49040.3	67119.6	47407.4	43125.2	42053.6	49327.9	42844.4	47160.7	39122.2	47908.4	46148.4	41817.9	41469.1
M465T28_2	465.304	27.907	(M-H)-	Cholesterol 3-sulfate	365754	2.07355e+06	8.49785e+06	3.15541e+06	8.90058e+06	4.02797e+06	4.95089e+06	1.57331e+07	1.94121e+06	1.70128e+06	5.96441e+06	1.42957e+06	5.58625e+06	7.75756e+06	5.33521e+06	6.02689e+06	3.12203e+06	5.59295e+06	3.50495e+06	4.29709e+06
M932T28	931.62	27.982	(2M-H)-	Cholesteryl sulfate	1586.2	9226.86	21788.5	10968.8	29880.5	16256.3	25203.3	58573.8	7408.68	5147.18	14270.9	7439.21	25271.5	27616.9	15249.3	29638	15821.3	13854.6	13540.9	14237.3
M253T48	253.217	48.44	(M-H)-	cis-9-Palmitoleic acid	969037	991332	779022	1.15996e+06	1.14557e+06	1.13712e+06	1.84119e+06	1.35803e+06	1.16133e+06	891987	1.22692e+06	1.08795e+06	2.63235e+06	847166	696747	1.25952e+06	881676	1.29135e+06	1.0514e+06	832044
M173T437	173.009	436.85	(M-H)-	cis-Aconitate	40324.8	24533.3	9214.15	33751.8	43015.9	29726.8	26421.9	34233	10772.2	45116.4	8318.63	21409.4	16837.8	24798.5	26626.4	23041.3	16925.6	8950.59	14534	23935.2
M191T502	191.02	501.841	(M-H)-	Citrate	3.03117e+06	3.41962e+06	2.69517e+06	823611	2.62609e+06	2.36603e+06	1.91061e+06	2.22155e+06	2.57638e+06	3.12912e+06	3.49116e+06	2.51156e+06	2.41883e+06	3.03784e+06	2.41499e+06	3.61481e+06	2.10412e+06	2.43096e+06	1.23754e+06	1.97828e+06
M233T33	233.155	33.296	(M-H)-	Confertifoline	241887	183573	369969	235371	166412	195829	621156	247082	132462	182779	163486	218904	367161	246379	228413	142797	161653	188432	204007	207865
M359T387	359.119	387.433	(2M-H)-	D-Allose	3037.15	2634.97	7488.91	5556.21	4812.21	2458.02	3951.23	9004.2	1982.47	3347.77	7205.9	9617.56	7315.58	3434.41	3824.84	2302.6	5536.78	7035.62	8550.1	8094.02
M132T411	132.03	410.863	(M-H)-	D-Aspartic acid	16605.9	11249.1	12443.5	22503.8	5919.92	16183.1	6303.22	26184.3	7367.15	18845.1	12244.2	15810.2	31554.3	24086.2	15025	5165.61	12433.8	10769.6	12011.1	14472.3
M299T49	299.201	49.3865	(M-H)-	Dehydroabietic acid	25423.9	4680.9	6381.51	4921.21	7118.61	8000.9	4397.53	3684.9	1461.95	9914.36	3879.61	2291.88	4806.12	3452.48	12220.4	7097.77	2281.52	5009.54	3646.08	6025.14
M391T152	391.285	151.627	(M-H)-	Deoxycholic acid	42356.9	7514.22	60429.2	193617	18751.9	9716.56	9716.37	16928.2	142407	12434.1	48443.2	18106.1	33395.2	2705.33	10930.7	3270.28	6443.1	47516.1	9917.1	5757.36
M506T492	505.988	491.543	(M-H)-	Deoxyguanosine triphosphate (dGTP)	2133.31	1406.62	940.057	715.877	705.091	1750.33	741.293	915.247	1131.97	729.636	2863.21	1187.33	611.703	1759.33	895.219	3526.66	860.545	825.091	714.481	698.568
M251T177	251.079	177.002	(M-H)-	Deoxyinosine	2459.14	3975.41	2665.47	1708.18	2009.99	4171.62	8004.99	1983.59	3815.92	2482.46	3639.68	2472.31	4363.53	1287.73	1473.35	4871.52	2285.68	3275.24	1950.38	1646.64
M321T28	321.044	28.384	(M-H)-	Deoxythymidine 5'-phosphate (dTMP)	18698.2	3807.49	10476.5	5663.14	4432.93	5269.28	5716.24	15883.1	352.528	11391	28603.8	1397.11	3740.13	3182.12	6806.4	3352.25	1767.1	1824	1921.26	5637.47
M193T386	193.035	385.924	(M-H)-	D-galacturonic acid	16780.1	7166.4	9561.75	21511.3	11644.5	8973.13	7653.34	15372.1	4719.66	15686	8245.75	16176.3	17345.5	9409.98	9240.14	7041.11	10636.4	7882.16	12406.7	13232.1
M177T306	177.04	305.662	(M-H)-	D-Glucono-1,5-lactone	12511.9	9509.18	9225.24	8081.46	7565.26	10446.5	6147.44	12393.7	4621.59	7055.42	6712.28	6964.98	9862.02	12117	9713.61	9534.53	4711.73	6425.03	4291.86	8435.25
M258T418	258.039	418.173	(M-H)-	D-Glucosamine 1-phosphate (Glucosamine-1P)	2024.03	1205.72	923.339	1422.76	1912.7	1001.68	615.818	2601.58	688.347	2174.57	1507.54	1713.7	2797.87	1480.58	793.735	966.653	1316.69	1701.18	1744.87	1790.99
M193T291	193.035	291.205	(M-H)-	D-Glucuronate	4584.04	3803.74	2318.19	2112.63	1325	3933.02	2160.7	1905.54	2150.21	2619.77	2852.16	2164.75	1429.79	2112.79	3455.55	3200.38	859.292	1289.6	2602.41	1501.19
M130T345	130.062	345.442	(M+NH4-2H)-	Dihydrouracil	24453.1	22366.3	18139.8	21093.1	14485	12808.3	33298.7	22124.9	30097.9	25455.9	26368.3	36225.3	32268.2	22309.5	20436.5	19180.1	23124.8	27307.9	32438.3	14838
M71T297	71.0136	297.016	(M-H2O-H)-	Dihydroxyacetone	31176.2	33441.6	26488.2	16041	16417.7	41212.1	12468.5	27745.1	11147	14933.9	13662.8	14444.6	19549.8	30032.6	34015.8	44553.6	18274.8	14235.3	10430.5	18767
M165T113	165.056	113.21	(M-H)-	DL-3-Phenyllactic acid	414677	30807	5858.21	13729.6	8447.34	42127.9	21347.4	20155	9963.01	245041	324957	390255	344171	115533	243226	232156	291712	317064	179538	410395
M89T223_1	89.0245	223.32	(M-H)-	DL-lactate	3.1924e+06	1.09972e+06	3.10824e+06	1.87946e+06	2.0659e+06	1.36508e+06	1.17453e+06	3.53162e+06	891445	2.18933e+06	2.54915e+06	3.05161e+06	3.40754e+06	2.84455e+06	2.73996e+06	2.09529e+06	3.79771e+06	2.8586e+06	2.20629e+06	2.60317e+06
M187T306	187.001	305.645	(M+K-2H)-	D-Lyxose	11246.5	6389.3	10652.6	6730.35	8005.73	6455.34	4565.71	12288	4541.2	8439.47	9068.03	10752.1	10964.1	8805.21	9753.19	7017.75	7357.87	8821.47	7382.12	9310.73
M333T45	333.279	44.781	(M-H)-	Docosatrienoic Acid	8528.99	11936.1	16161.5	13168.4	10518.6	12539.1	7855.41	12979.9	17590	10639.7	8768.35	14792.3	7805.33	13086.5	9905.69	8596.53	5306.08	5669.92	13202.5	18879.4
M223T214	223.082	214.338	(M+CH3COO)-	D-Quinovose	2393.39	1447.68	1638	1886.36	2086.02	2026.22	2194.39	3023.62	1429.81	1412.15	2055.78	1653.98	2098.07	963.016	872.828	2145.37	2626.49	1995.65	1183.09	1025.69
M149T146	149.045	146.009	(M-H)-	D-Ribose	46137.7	33784.4	62801.8	48036.5	19427.6	38869.2	19908.6	46174.4	24677.3	36842.8	33889	36525.4	56898.1	52154.8	27183.2	34504.5	18602.4	22214.8	42327.2	38055.3
M181T304	181.071	304	(M+CH3COO)-	D-Threitol	66853.1	22117.8	68981.6	34304.9	28824.1	29437	10452.9	41468.4	19262.7	51607.9	20528.3	42574.7	25176.9	64893.5	17432.5	31548	28338.8	20691.2	29930.4	36155.8
M361T99	361.238	98.845	(M+CH3COO)-	Eicosapentaenoic Acid	6350.9	6721.73	5582.71	3320.82	3163.88	4330.5	7316.36	4401.49	12825.9	7156.19	4427.22	3216.84	5910.09	3745.77	4328.12	2759.23	3984.99	3307.05	2878.77	4086.25
M495T30	495.279	30.2865	(M-H)-	Enterostatin human	21479.8	12116.5	23930.8	11025.6	22751.9	10919.6	21872.1	62319.6	17450.1	15122.1	15368.5	9339.61	20206.8	15610.1	38967.5	14211.7	10972.5	12363.5	11482.4	22825.9
M164T97	164.035	97.45	(M-H)-	Formylanthranilic acid	94347.7	18619.6	81105.2	23652	32796.7	16580.4	48978.9	79085.7	81284.2	63895	19207.1	5975	12008.2	7782.57	13176.7	8601.59	12268.7	12202.4	7626.33	7303.33
M195T441	195.051	440.786	(M-H)-	Galactonic acid	60722.9	60053.4	45141.3	18903.6	14671.8	35032.7	9838.57	18205.1	9724.06	21813	21533.2	22792.3	10999.9	23019.5	23973.1	51189.3	31998.4	17552.4	18052.8	24481.7
M611T492	611.146	491.961	(M-H)-	Glutathione disulfide	1164.65	888.439	594.951	562.552	582.251	728.558	604.626	589.595	693.16	549.662	928.815	769.339	544.737	704.044	578	812.222	650.332	543.008	548.066	532.05
M171T384	171.006	383.779	(M-H)-	Glycerol 3-phosphate	19441.1	12592.2	11330.8	24508.3	13668.7	13903.6	4974.59	14292.5	7215.3	24165.1	9586.56	14323	14898.1	21060.6	15046	9358.6	13993.4	10202.5	10602	18176.2
M177T99	177.04	98.517	(M-H)-	Gulonolactone	39003.2	43297.2	26041.3	33082.7	15040.6	43169.5	18490.9	26819.2	16450.6	14478.5	17751.3	9200.94	18554.6	27054.3	48072.5	59169.5	12710.9	16676.5	8624.67	26849.4
M269T48	269.249	47.828	(M-H)-	Heptadecanoic acid	344056	904761	354856	712344	1.47125e+06	990371	1.04537e+06	1.48329e+06	774232	537649	513011	652710	1.54468e+06	676612	410060	952216	473015	724023	665460	605261
M301T30_1	301.076	30.189	(M-H)-	Hesperetin	3083.96	684.56	570.067	1372.86	2054.1	498.906	1079.79	167303	170.17	2388.04	1020.48	392.94	972.219	485.848	855.753	591.034	196.28	1242.79	485.619	1873.43
M178T195	178.051	194.529	(M-H)-	Hippuric acid	174615	161503	74770.2	379656	303496	306782	256696	270788	6013.98	494167	29641.1	7472.18	7568.59	51867.9	58729.8	64919.5	15526.9	26904.6	11588.6	49674.9
M421T50	421.223	50.2875	(M+CH3COO)-	Hydrocortisone (Cortisol)	6915.58	6138.56	16679.3	6807.91	4839.83	5190.04	7128.34	7569.61	51989.6	6915.81	12541.5	17889.5	13142.7	5786.72	7689.94	7554.87	5095.03	7075.46	24677.3	8733.16
M181T279	181.048	278.874	(M-H)-	Hydroxyphenyllactic acid	2064.13	1726.27	1084.44	2330.36	1490.96	1792.58	865.731	1613.33	2920.92	3543.55	2700.09	2422.88	1773.75	2184.5	1140.14	985.108	2262.23	2587.23	2181.06	2364.66
M174T125	174.056	124.831	(M-H)-	Indoleacetic acid	35433.7	4360.63	7271.39	18589.9	10397.3	19364.4	14471.7	18765	16689.7	10715.8	10801.9	10704.4	10193	4918.92	9523.65	3999.96	12797.1	11045.9	9097.31	11867
M204T167	204.066	167.361	(M-H)-	Indolelactic acid	50977.1	6852.66	3322.85	10518.7	6324.78	8234.13	9552.83	13106.6	4017.1	21058.9	55096.7	19353.5	15203.8	10845.8	8508.54	12871.7	16649.8	52611	18061.9	15703.5
M267T213	267.074	213.012	(M-H)-	Inosine	47873.3	229018	136072	17675.6	52017.9	100405	434884	127960	222112	64262.8	206718	309540	164001	11704.3	35301.3	220542	44841.1	222780	206642	88511
M144T217	144.066	216.544	(M-H)-	Isobutyrylglycine	8682.31	5671.01	4016.58	6526.73	8753.91	3045.15	24186.7	10418	3914.76	7460.48	7948.33	8230.17	13730.4	3157.79	4090.07	5517.17	3124.92	6579.52	6773.41	3928.55
M158T197	158.082	196.722	(M-H)-	Isovalerylglycine	14897.1	18004.8	12132.6	7944.18	9921.87	24029.9	69361	21511.6	10659	7778.07	18399.6	13334	17628.4	22771	21309.1	4406.77	8040.47	19903.6	19292.2	3108.46
M129T67	129.056	66.8355	(M-H)-	ketoisocaproic acid	2.26848e+06	2.21489e+06	1.52448e+06	1.59333e+06	2.38031e+06	1.75021e+06	2.31987e+06	3.63878e+06	3.18921e+06	2.46404e+06	2.75681e+06	1.71273e+06	3.77816e+06	2.05198e+06	1.59352e+06	2.79561e+06	2.00154e+06	2.62746e+06	1.69969e+06	1.68717e+06
M169T34	169.086	33.811	(M+Na-2H)-	L-Arabinono-1,4-lactone	12470.9	4306.44	8141.96	5769.21	10191.5	6595.75	8519.47	5900.9	4932.12	5422.18	5813.96	5215.59	4244.83	2165.86	10795.1	9580.05	16415.4	9786.13	8227.32	9056.9
M149T299	149.045	298.652	(M-H)-	L-Arabinose	72202.5	52291.8	46045.2	39867.7	36234	64958	20991.2	47764	19425.1	35650.4	25151.6	28813.9	41868	52444.8	59368.1	73483.7	31951.1	26047.5	21923.3	35032.5
M153T238	153.03	237.868	(M+Na-2H)-	L-Asparagine	23384.7	12054.1	12584.3	14479.2	15771.5	14711.2	18072	17083.1	16511.4	15401.2	15775	22869.6	20230.5	12169.7	12589.9	13675.7	14738.6	16014.1	17665.2	12534.7
M145T299	145.061	299.332	(M-H)-	L-Glutamine	2329.75	2064.94	1754.36	1392.51	752.16	1440.84	1981.74	1179.41	1315.62	1702.53	1760.59	585.878	1939.81	2102.18	2142.71	2005.3	1870.35	1472.4	1300.99	573.133
M279T48	279.233	47.814	(M-H)-	Linoleic acid	3.88287e+06	3.86897e+06	4.04495e+06	4.62602e+06	5.39771e+06	4.96733e+06	5.38388e+06	6.73778e+06	4.94232e+06	6.43791e+06	4.27141e+06	2.07476e+06	4.41866e+06	4.95909e+06	4.39491e+06	3.98939e+06	4.19422e+06	4.10342e+06	4.18357e+06	4.95868e+06
M375T75	375.289	75.439	(M-H)-	Lithocholic acid	4901.43	1995.54	14930.6	21800.1	7943.43	2808.16	1931.02	4957	9092.01	7448.57	16987.1	750.146	2867.9	1342.51	1530.82	1887.98	1475.18	15500.1	1551.08	1972.79
M133T436	133.014	436.136	(M-H)-	L-Malic acid	25797.4	15050.4	20840.6	17912.5	20414.4	20054.3	16904.4	31662.1	10742	26259.2	14557	20310.5	29294.4	27482	28157.4	29188.2	21626.2	12612.9	14936.5	34521.2
M104T444	104.035	443.785	(M-H)-	L-Serine	7344.2	1785.88	5960.1	6566.44	4803.33	9152.11	5248.8	3677.85	3229.37	5671.83	5803.43	7453.24	5102.55	9672.59	8489.27	6610.28	5271.92	5317.11	7301.9	7114.19
M135T327	135.03	327.133	(M-H)-	L-Threonate	31420.1	24755	19345.2	29095.2	18868.5	30046.2	23401.6	26548.4	11833.6	20152.2	24910.3	23474	26978.4	24478.2	24939.8	29162.5	24372.1	21525.3	23188.9	29497.9
M503T460	503.162	460.271	(M-H)-	Maltotriose	2867.51	964.665	2341.03	954.15	395.391	1907.12	283.162	3211.78	258.932	1050.82	591.567	5254.91	3134.08	722.44	5310.2	1158.52	1410.68	1478.42	3095.15	1478.84
M471T80	471.348	79.667	(M-H)-	Maslinic Acid	11082.3	2347.54	6367.55	13338.9	7298	7771.23	4984.08	26519	6736.98	25268.3	8059	3897.62	6201.53	4141.6	4296.81	2864.32	4631.2	6932.38	4481.24	3104.17
M147T232_2	147.066	231.924	(M-H)-	Mevalonic acid	988.745	656.104	790.667	886.017	697.944	729.331	1102.67	1041.45	704.803	1875.97	1118.11	947.325	1007.72	614.707	1014.63	747.473	762.184	576.816	784.428	753.161
M310T189	310.115	189.258	(M+CH3COO)-	Muramic acid	3617.51	1687.62	855.588	2685.6	2317.09	1926.72	1615.01	2348.66	1537.11	2644.88	1987.71	2918.14	1881.13	1836.01	1181.05	1694.51	1613.34	1613.66	2181.84	1519.18
M179T387	179.056	387.02	(M-H)-	myo-Inositol	231632	151097	332178	284731	235985	138549	181526	390723	104566	199565	279251	476970	369758	219534	218834	124440	249299	283490	367553	346426
M227T50	227.202	49.6455	(M-H)-	Myristic acid	1.9583e+06	2.3811e+06	1.71766e+06	2.08889e+06	2.81738e+06	2.30495e+06	2.3522e+06	1.40811e+06	1.51914e+06	1.7561e+06	1.81475e+06	1.81989e+06	3.89429e+06	1.47872e+06	1.23966e+06	2.33775e+06	1.14685e+06	1.88349e+06	1.3685e+06	1.28098e+06
M190T199	190.054	198.777	(M-H)-	N-Acetyl-DL-methionine	5402.86	2547.61	4117.26	2467.18	2775.48	3756.29	1891.32	4517.71	2817.51	2217.96	4715.64	6009.64	3150.82	2557.38	2003.78	3639.97	2883.99	2402.77	2073.03	3095.76
M188T388_1	188.056	387.784	(M-H)-	N-Acetyl-L-glutamate	4226.81	1719.24	1379.21	1060.67	1022.3	1627.66	2368.17	3243.4	1572.42	1885.09	833.505	2277	1855.74	1384.46	1690.22	2165.77	1642.06	996.95	1312.35	1816.25
M206T187	206.082	187.438	(M-H)-	N-Acetyl-L-phenylalanine	6243.72	2421.66	3592.07	2540.25	3380.37	2025.53	3667.61	3539.74	4437.67	2714.17	1849.09	3424.84	3474.66	2790.41	1805.6	2001.24	1985.17	1611.89	1806.75	1807.57
M365T45	365.342	44.753	(M-H)-	Nervonic acid	5628.94	13482	10403.6	16307.2	11348.1	10505.1	11020.6	21003	24594.1	6338.11	9629.14	4506.46	12326.2	16120	12490.7	9836.16	6622.87	10289.4	18678.8	12463.1
M297T37	297.245	37.2585	(M-H)-	Nname,cis-9,10-Epoxystearic acid	46680.6	36107.1	43815.8	64257.1	42030.9	41414.8	66693.8	46604.1	33117.2	39271.6	42253.3	32665.5	90439.7	35176.2	41584.9	27919.7	35818	19752.6	30130.8	30776.9
M339T29	339.2	29.015	(M-H)-	Norethindrone Acetate	207921	49323.9	63408.6	49592.5	129008	90411.5	110162	62675.3	44543.1	45417.7	113903	88538.3	60507.2	71369.7	48509.2	66268.5	58569.4	67990.8	123344	68238.3
M455T52	455.353	52.159	(M-H)-	Oleanolic acid	49184.4	19863.7	24584	35249.2	47133.7	58452.7	70514.9	370715	3726.44	347446	30158	8930.76	17381.2	1490.72	7483.83	3593.85	11062.3	30853.5	11736	18235.9
M281T47	281.249	46.601	(M-H)-	Oleic acid	1.58274e+07	2.68492e+07	1.69856e+07	3.45331e+07	4.87492e+07	2.84022e+07	4.07267e+07	4.6766e+07	2.78453e+07	1.89992e+07	2.78426e+07	2.02013e+07	5.67855e+07	2.38321e+07	1.622e+07	2.93992e+07	1.67901e+07	2.4473e+07	2.6013e+07	1.90514e+07
M255T48	255.233	48.431	(M-H)-	Palmitic acid	8.70162e+06	1.10391e+07	8.61433e+06	1.38383e+07	1.91134e+07	1.22948e+07	1.63102e+07	1.68299e+07	1.1207e+07	9.38732e+06	1.14695e+07	1.14091e+07	2.32639e+07	1.04375e+07	8.1028e+06	1.22238e+07	8.09404e+06	1.11203e+07	1.23918e+07	9.62042e+06
M218T273	218.103	272.775	(M-H)-	Pantothenate	16974.4	40750.8	13052.5	37373.4	18322.1	14595.2	19652.1	20708.7	12754.5	16517	17591.6	27940.2	35905.9	32201.3	27121.7	18015.9	32358.6	16930.1	21421.7	15280.3
M107T53	107.05	52.555	(M-H)-	p-Cresol	27087.5	22079.7	7217.48	66108.4	9537.22	5972.71	17499.4	16194.6	16253.8	27599.9	17799.4	13252.9	27084.1	3960.93	5174.43	6238.16	15947.5	16435.4	16855.4	11848.9
M241T49	241.217	49.03	(M-H)-	Pentadecanoic Acid	390908	362881	354471	428357	458212	588842	332135	349194	270228	423100	275230	285391	463577	263758	246222	379622	186145	281876	277095	341157
M367T58	367.216	57.97	(M-H)-	Perindopril	7979.59	3030.14	3918.58	14416.1	6200.66	1607.11	4099.08	12040.2	2731.73	17289.5	3817.1	1562.15	5976.76	3508.98	9688.44	2427.63	1599.97	1635.89	3872.62	7105.94
M317T97	317.213	97.097	(M-H2O-H)-	PGA1	10125.4	2295.97	5166.58	31697.6	6373.93	5657.27	10683.7	6627.93	3091.18	13579.1	2508.26	3299.53	3706.98	3425.37	3276.62	2568.61	3686.11	2443.53	2349.19	4499.06
M351T48	351.221	47.859	(M-H)-	PGF3a	58967.1	43573.9	35103.5	101485	75990.1	43607.3	56767.5	102664	35013.5	123194	49797.4	46146.8	76725.7	29871.2	66412.5	42781.9	33161.1	37689.1	69601	52715.8
M311T36	311.295	35.821	(M-H)-	Phytanic acid	80509.4	43896.3	59366.7	94763.1	71417.3	92101.3	54997.6	90645	35264	77912	45585.4	27565.1	35961	66374.9	55923.3	30255.1	16134.3	30688.7	30526.1	46753
M395T30	395.19	29.952	(M-H)-	pregnenolone sulfate	207553	60085.4	102071	58720.2	438022	144495	787646	107666	78365	100594	94148.6	36949.1	258291	103243	83493.9	129186	112396	85313.3	41803.7	82910.6
M297T98	297.279	98.023	(M-H)-	Pristanic acid	5169.07	3459.18	3711.2	3759.56	3767.31	3737.44	5267.19	5650.96	7127.99	3462.2	3610.22	5169.43	4975.32	3463.35	3468.22	3668.21	3404.09	4292.89	3121.11	3696.11
M130T252	130.051	252.008	(M-H)-	Propionylglycine	9850.82	2713.81	3853.08	4215.47	3130.05	3336.39	16036.7	8842.81	4595.26	4507.11	5023.94	5517.5	4883.3	4160.64	4848.23	3625.12	4256.76	7401.42	3878.6	3635.37
M243T238	243.063	237.868	(M-H)-	Pseudouridine	200484	91193.8	92766.7	122163	128270	126829	160071	130967	134897	123417	126777	200965	163410	94926	99419.7	112012	110029	119155	146187	101049
M173T389	173.045	389.406	(M-H2O-H)-	Quinate	2309.93	13326.1	1092.71	1254.47	1677.03	12407.4	1677.94	1481.07	1016.59	1227.74	1530.24	1739.16	1066.48	11326.1	697.634	1595.15	838.916	1808.16	1602.66	13148.7
M415T47	415.217	46.58	(M-H)-	Ramipril	32033.6	15293.9	65557.6	13664.3	55004.6	18675.6	19231.9	40204	109489	33828.5	72560	9617.51	18138.3	8709.91	40871	4677.47	11185.6	76953.2	19641.9	10982.7
M289T34	289.084	34.031	(M-H)-	Rosolic Acid	8594.36	3669.28	36789.2	7059.65	25926.2	35653.1	22081.1	1675.19	2719.49	4975.03	4507.91	8341.32	11151.7	28703.3	3353.15	8225.13	3041.14	18244.8	3986.02	4549.87
M147T395	147.03	394.857	(M-H)-	(S)-2-Hydroxyglutarate	27554.4	10877.7	16191.3	9903.09	13635.5	11293.9	8910.15	21969.1	6682.83	14287.4	12165.1	17251.2	23914.3	17210	16244.9	18489.4	22577.3	12681.7	13683.8	20270.9
M337T398	337.062	398.308	(M+K-2H)-	Salidroside	5224.84	4663.93	3377.85	2963.43	2385.63	3057.99	2837.52	5024.81	1901.29	5739.42	2178.83	4850.6	5533.79	5098.07	3498.52	3041.63	2762.4	1654.89	3998.88	4718.59
M201T328	201.113	328.356	(M-H)-	Sebacic acid	7088.95	6807.76	6825.33	9249.19	5988.79	9524.33	23326.2	8533.82	5538	10834.3	4815.89	4887.63	5607.44	5661.91	8200.37	6292.35	4553.72	5141.59	6426.44	8328.9
M378T284	378.242	284.173	(M-H)-	Sphingosine-1-phosphate	9387.14	5980.34	5661.33	4977.53	6692.18	5268.46	5721.15	5454.62	4733.49	4286.18	5175.7	6118.64	9323.9	5370.01	4238.38	3895.35	3592.72	5034.13	4805.55	5186.89
M171T334	171.027	334.406	(M-H)-	Sulfanilamide	10321.8	10528.5	12988	12987.9	8731.91	6232.8	8573.6	12448.4	7684.39	11546.6	11482.2	11246.8	10948.1	10507.9	11949.5	10158	22250.4	11320.2	12640	14623.4
M482T80	482.294	80.018	(M-H)-	Taurolithocholic acid	15265.1	1402.8	41065.7	29933.7	19000.5	11841.2	4735.18	16002.5	10368.3	23796.6	25015.6	5972.88	1709.17	903.887	10744.3	901.334	1587.41	24746.9	2794.3	5379.14
M367T46	367.359	45.924	(M-H)-	Tetracosanoic acid	2635.05	8118.99	9092.76	14002.5	13690.6	9494.95	9012.84	7734.48	14810	11917.5	10534.3	2275.64	2531.06	9037.98	7846.42	4828.11	3386.47	5764.12	11755.9	6765.25
M369T165	369.228	165.174	(M-H)-	Thromboxane B2	58021.1	35590.9	126150	61215.8	147337	48534.2	21964.5	75490.9	24570.2	40904.5	87819.4	142470	80070	70927.9	53180.8	39459.1	73388.9	124231	89747	116201
M227T74	227.129	73.5605	(M-H)-	Traumatic Acid	5050.27	3305.82	10503.7	6299.19	2875.02	4271.15	55024	3748.89	47573.4	5584.82	379450	196586	184096	12733.8	113230	51774.1	530832	348607	158629	367348
M353T98	353.342	97.7135	(M-H)-	Tricosanoic acid	3267.05	2117.8	2191.98	2331.57	2355.95	1744.42	3277.39	2068.6	3787.56	2131.82	4422.05	2003.59	3932.27	1973.77	2349.55	2279.2	2392.93	1987.28	1367.48	1975.14
M606T335	606.076	335.093	(M-H)-	UDP-N-acetylglucosamine	6042.38	2313.84	2490.37	2043.71	1464.74	3911.94	841.038	746.89	730.227	2170.8	1226.39	1492.5	1715.73	2936.63	3223.6	5329.92	2098.48	1886.98	1249.6	2498.02
M167T68	167.035	67.9855	(M-H)-	Vanillic acid	46711.8	32175.7	8446.86	29313.3	13686.4	19236.3	41461.8	68492.7	3448.6	124573	30581.3	6815.71	8264.27	3658.33	373.847	3173.87	19310.6	34329.8	4536.02	6606.21
M204T259	204.03	259.373	(M-H)-	Xanthurenic acid	5699.92	7178.02	9124.81	11763.1	9096.48	4834.48	2938.77	13640.6	10499.6	6999.16	8033.79	17941.1	23439.6	8610.05	6859.37	2623.37	8303.24	8214.47	12811.7	11333.7
M317T33	317.143	32.785	(M-H)-	Zearalenone	79007.6	9099.99	13430.2	17945.3	47458.4	39843.6	76571.7	233221	1870.65	79255.6	47196	9953.83	11950.3	18855	40759	14646.5	8283.41	44656.5	13905.7	20362.3
